# Supplementary material for: Methyl (2E)-2-cyano-3-(dimethyl­amino)­prop-2-enoate
Source: Acta Crystallogr Sect E Struct Rep Online. 2012 Oct 13;68(Pt 11):o3121. doi: 10.1107/S1600536812042304 (PMC3515226; doi:10.1107/S1600536812042304)
Supplement: Supplementary file 1 [file e-68-o3121-sup1.cif]

##############################################################################
#                                                                            #
# This CIF contains the data in a paper accepted for publication in          #
# Acta Crystallographica Section E. It conforms to the requirements of       #
# Notes for Authors for Acta Crystallographica Section E, and has been       #
# peer reviewed under the auspices of the IUCr Commission on Journals.       #
#                                                                            #
# Full details of the Crystallographic Information File format               #
# are given in the paper "The Crystallographic Information File (CIF):       #
# a New Standard Archive File for Crystallography" by S. R. Hall, F. H.      #
# Allen and I. D. Brown [Acta Cryst. (1991), A47, 655-685].                  #
#                                                                            #
# The current version of the core CIF dictionary is obtainable from          #
# ftp://ftp.iucr.org/pub/cif_core.dic.                                       #
#                                                                            #
# Software is freely available for graphical display of the structure(s)     #
# in this CIF. For information consult the CIF software page                 #
# http://www.iucr.org/resources/cif/software.                                #
#                                                                            #
# This file may be used for bona fide research purposes within the           #
# scientific community so long as proper attribution is given to the journal # 
# article from which it was obtained.                                        #
#                                                                            #
##############################################################################
data_I
_audit_creation_method     SHELXL-97
_chemical_name_systematic
;
Methyl (2<i>E</i>)-2-cyano-3-(dimethylamino)prop-2-enoate
;
_chemical_name_common     ?
_chemical_formula_moiety     'C7 H10 N2 O2'
_chemical_formula_sum     'C7 H10 N2 O2'
_chemical_formula_iupac     'C7 H10 N2 O2'
_chemical_formula_weight     154.17
_chemical_melting_point     ?
_symmetry_cell_setting     triclinic
_symmetry_space_group_name_H-M     'P -1'
_symmetry_space_group_name_HALL     '-P 1'
loop_
    _symmetry_equiv_pos_as_xyz
    'x, y, z'
    '-x, -y, -z'
_cell_length_a     7.1102(5)
_cell_length_b     7.8170(5)
_cell_length_c     8.2454(6)
_cell_angle_alpha     97.270(6)
_cell_angle_beta     93.431(6)
_cell_angle_gamma     115.680(7)
_cell_volume     406.31(5)
_cell_formula_units_Z     2
_cell_measurement_reflns_used     2720
_cell_measurement_theta_min     3.51
_cell_measurement_theta_max     28.97
_cell_measurement_temperature     293(2)
_exptl_crystal_description     block
_exptl_crystal_colour     white
_exptl_crystal_size_max     0.3
_exptl_crystal_size_mid     0.2
_exptl_crystal_size_min     0.2
_exptl_crystal_density_diffrn     1.260
_exptl_crystal_density_meas     ?
_exptl_crystal_density_method     'not measured'
_exptl_crystal_F_000     164
_exptl_absorpt_coefficient_mu     0.094
_exptl_absorpt_correction_type     multi-scan
_exptl_absorpt_process_details     '(CrysAlis PRO; Oxford Diffraction, 2010)'
_exptl_absorpt_correction_T_min     0.830
_exptl_absorpt_correction_T_max     1.000
_exptl_special_details
;
<i>CrysAlis PRO</i>, Oxford Diffraction Ltd., Version 1.171.34.40 (release
27--08-2010 CrysAlis171. NET) (compiled Aug 27 2010,11:50:40) Empirical
absorption correction using spherical harmonics, implemented in SCALE3 ABSPACK
scaling algorithm.
;
_diffrn_ambient_temperature     293(2)
_diffrn_radiation_type     MoK\a
_diffrn_radiation_wavelength     0.71073
_diffrn_radiation_source     'fine-focus sealed tube'
_diffrn_radiation_monochromator     graphite
_diffrn_measurement_device_type     'Oxford Diffraction Xcalibur Sapphire3'
_diffrn_measurement_method     'omega scan'
_diffrn_detector_area_resol_mean     16.1049
_diffrn_reflns_number     6682
_diffrn_reflns_av_R_equivalents     0.0471
_diffrn_reflns_av_sigmaI/netI     0.0377
_diffrn_reflns_theta_min     3.52
_diffrn_reflns_theta_max     26.00
_diffrn_reflns_theta_full     26.00
_diffrn_measured_fraction_theta_max     0.997
_diffrn_measured_fraction_theta_full     0.997
_diffrn_reflns_limit_h_min     -8
_diffrn_reflns_limit_h_max     8
_diffrn_reflns_limit_k_min     -9
_diffrn_reflns_limit_k_max     9
_diffrn_reflns_limit_l_min     -10
_diffrn_reflns_limit_l_max     10
_diffrn_standards_number     0
_diffrn_standards_interval_count     0
_diffrn_standards_interval_time     0
_diffrn_standards_decay_%     .
_refine_special_details
;
Refinement of <i>F</i>^2^ against ALL reflections. The weighted <i>R</i>-factor
<i>wR</i> and goodness of fit <i>S</i> are based on <i>F</i>^2^, conventional
<i>R</i>-factors <i>R</i> are based on <i>F</i>, with <i>F</i> set to zero for
negative <i>F</i>^2^. The threshold expression of <i>F</i>^2^ >
\s(<i>F</i>^2^) is used only for calculating <i>R</i>-factors(gt) <i>etc</i>.
and is not relevant to the choice of reflections for refinement.
<i>R</i>-factors based on <i>F</i>^2^ are statistically about twice as large
as those based on <i>F</i>, and <i>R</i>- factors based on ALL data will be
even larger.
;
_reflns_number_total     1593
_reflns_number_gt     1126
_reflns_threshold_expression     >2sigma(I)
_refine_ls_structure_factor_coef     Fsqd
_refine_ls_matrix_type     full
_refine_ls_R_factor_all     0.0704
_refine_ls_R_factor_gt     0.0460
_refine_ls_wR_factor_gt     0.1159
_refine_ls_wR_factor_ref     0.1341
_refine_ls_goodness_of_fit_ref     1.027
_refine_ls_restrained_S_all     1.027
_refine_ls_number_reflns     1593
_refine_ls_number_parameters     103
_refine_ls_number_restraints     0
_refine_ls_hydrogen_treatment     constr
_refine_ls_weighting_scheme     calc
_refine_ls_weighting_details
         'calc w=1/[\s^2^(Fo^2^)+(0.0618P)^2^+0.0587P] where P=(Fo^2^+2Fc^2^)/3'
_atom_sites_solution_hydrogens     geom
_atom_sites_solution_primary     direct
_atom_sites_solution_secondary     difmap
_refine_ls_shift/su_max     0.001
_refine_ls_shift/su_mean     0.000
_refine_diff_density_max     0.168
_refine_diff_density_min     -0.127
_refine_ls_extinction_method     none
_refine_ls_extinction_coef     ?
loop_
    _atom_type_symbol
    _atom_type_description
    _atom_type_scat_dispersion_real
    _atom_type_scat_dispersion_imag
    _atom_type_scat_source
    'C' 'C' 0.0033 0.0016
                         'International Tables Vol C Tables 4.2.6.8 and 6.1.1.4'
    'H' 'H' 0.0000 0.0000
                         'International Tables Vol C Tables 4.2.6.8 and 6.1.1.4'
    'N' 'N' 0.0061 0.0033
                         'International Tables Vol C Tables 4.2.6.8 and 6.1.1.4'
    'O' 'O' 0.0106 0.0060
                         'International Tables Vol C Tables 4.2.6.8 and 6.1.1.4'
_computing_data_collection     'CrysAlis PRO  (Oxford Diffraction, 2010)'
_computing_cell_refinement     'CrysAlis PRO  (Oxford Diffraction, 2010)'
_computing_data_reduction     'CrysAlis PRO  (Oxford Diffraction, 2010)'
_computing_structure_solution     'SHELXS97 (Sheldrick, 2008)'
_computing_structure_refinement     'SHELXL97 (Sheldrick, 2008)'
_computing_molecular_graphics     'ORTEP-3 (Farrugia, 1997)'
_computing_publication_material     'PLATON (Spek, 2009)'
loop_
    _atom_site_type_symbol
    _atom_site_label
    _atom_site_fract_x
    _atom_site_fract_y
    _atom_site_fract_z
    _atom_site_U_iso_or_equiv
    _atom_site_adp_type
    _atom_site_calc_flag
    _atom_site_refinement_flags
    _atom_site_occupancy
    _atom_site_symmetry_multiplicity
    _atom_site_disorder_assembly
    _atom_site_disorder_group
    O O1 0.0160(2) 0.6248(2) 0.82511(17) 0.0648(5) Uani d . 1 1 . .
    O O2 0.20619(19) 0.77535(19) 0.63425(16) 0.0535(4) Uani d . 1 1 . .
    C C1 0.1860(3) 0.7109(2) 0.7792(2) 0.0438(4) Uani d . 1 1 . .
    C C2 0.3885(3) 0.7570(2) 0.8695(2) 0.0405(4) Uani d . 1 1 . .
    N N1 0.5414(2) 0.7293(2) 1.13299(19) 0.0475(4) Uani d . 1 1 . .
    N N2 0.7150(3) 0.9493(3) 0.7343(2) 0.0733(6) Uani d . 1 1 . .
    C C3 0.3876(3) 0.7106(2) 1.0252(2) 0.0423(4) Uani d . 1 1 . .
    H H3 0.2552 0.6567 1.0599 0.051 Uiso calc R 1 1 . .
    C C4 0.5009(3) 0.6883(3) 1.2987(3) 0.0666(6) Uani d . 1 1 . .
    H H4A 0.3525 0.6365 1.3051 0.100 Uiso calc R 1 1 . .
    H H4B 0.5737 0.8051 1.3773 0.100 Uiso calc R 1 1 . .
    H H4C 0.5498 0.5964 1.3228 0.100 Uiso calc R 1 1 . .
    C C5 0.7594(3) 0.7984(3) 1.1018(3) 0.0616(6) Uani d . 1 1 . .
    H H5A 0.7642 0.7414 0.9929 0.092 Uiso calc R 1 1 . .
    H H5B 0.8346 0.7633 1.1813 0.092 Uiso calc R 1 1 . .
    H H5C 0.8230 0.9360 1.1107 0.092 Uiso calc R 1 1 . .
    C C6 0.5718(3) 0.8620(3) 0.7958(2) 0.0478(5) Uani d . 1 1 . .
    C C7 0.0158(3) 0.7445(3) 0.5374(3) 0.0611(6) Uani d . 1 1 . .
    H H7A -0.0765 0.6090 0.5118 0.092 Uiso calc R 1 1 . .
    H H7B 0.0491 0.7950 0.4371 0.092 Uiso calc R 1 1 . .
    H H7C -0.0524 0.8090 0.5988 0.092 Uiso calc R 1 1 . .
loop_
    _atom_site_aniso_label
    _atom_site_aniso_U_11
    _atom_site_aniso_U_22
    _atom_site_aniso_U_33
    _atom_site_aniso_U_12
    _atom_site_aniso_U_13
    _atom_site_aniso_U_23
    O1 0.0394(8) 0.0845(10) 0.0603(9) 0.0136(7) 0.0073(7) 0.0287(8)
    O2 0.0476(8) 0.0646(9) 0.0472(8) 0.0215(6) 0.0059(6) 0.0186(6)
    C1 0.0443(11) 0.0417(9) 0.0417(10) 0.0157(8) 0.0064(8) 0.0071(7)
    C2 0.0356(9) 0.0396(9) 0.0435(10) 0.0140(7) 0.0079(8) 0.0061(7)
    N1 0.0395(8) 0.0516(9) 0.0457(9) 0.0151(7) 0.0027(7) 0.0095(7)
    N2 0.0502(11) 0.0953(15) 0.0766(13) 0.0263(10) 0.0241(10) 0.0380(11)
    C3 0.0369(10) 0.0385(9) 0.0467(10) 0.0122(8) 0.0069(8) 0.0073(7)
    C4 0.0583(13) 0.0804(15) 0.0516(12) 0.0205(11) 0.0027(10) 0.0200(11)
    C5 0.0422(11) 0.0738(14) 0.0650(14) 0.0223(10) 0.0028(10) 0.0140(11)
    C6 0.0430(10) 0.0534(11) 0.0475(11) 0.0210(9) 0.0086(9) 0.0114(9)
    C7 0.0567(13) 0.0726(14) 0.0569(13) 0.0298(11) 0.0024(10) 0.0200(11)
_geom_special_details
;
All e.s.d.'s (except the e.s.d. in the dihedral angle between two l.s. planes)
are estimated using the full covariance matrix. The cell e.s.d.'s are taken
into account individually in the estimation of e.s.d.'s in distances, angles
and torsion angles; correlations between e.s.d.'s in cell parameters are only
used when they are defined by crystal symmetry. An approximate (isotropic)
treatment of cell e.s.d.'s is used for estimating e.s.d.'s involving l.s.
planes.
;
loop_
    _geom_bond_atom_site_label_1
    _geom_bond_atom_site_label_2
    _geom_bond_site_symmetry_2
    _geom_bond_distance
    _geom_bond_publ_flag
    O1 C1 . 1.213(2) ?
    O2 C1 . 1.346(2) ?
    O2 C7 . 1.438(2) ?
    C1 C2 . 1.454(2) ?
    C2 C3 . 1.377(2) ?
    C2 C6 . 1.427(2) ?
    N1 C3 . 1.311(2) ?
    N1 C5 . 1.455(2) ?
    N1 C4 . 1.460(2) ?
    N2 C6 . 1.143(2) ?
    C3 H3 . 0.9300 ?
    C4 H4A . 0.9600 ?
    C4 H4B . 0.9600 ?
    C4 H4C . 0.9600 ?
    C5 H5A . 0.9600 ?
    C5 H5B . 0.9600 ?
    C5 H5C . 0.9600 ?
    C7 H7A . 0.9600 ?
    C7 H7B . 0.9600 ?
    C7 H7C . 0.9600 ?
loop_
    _geom_angle_atom_site_label_1
    _geom_angle_atom_site_label_2
    _geom_angle_atom_site_label_3
    _geom_angle_site_symmetry_1
    _geom_angle_site_symmetry_3
    _geom_angle
    _geom_angle_publ_flag
    C1 O2 C7 . . 116.82(15) ?
    O1 C1 O2 . . 122.40(17) ?
    O1 C1 C2 . . 125.53(17) ?
    O2 C1 C2 . . 112.07(15) ?
    C3 C2 C6 . . 125.51(17) ?
    C3 C2 C1 . . 117.00(15) ?
    C6 C2 C1 . . 117.21(16) ?
    C3 N1 C5 . . 124.10(16) ?
    C3 N1 C4 . . 120.07(15) ?
    C5 N1 C4 . . 115.77(16) ?
    N1 C3 C2 . . 131.07(16) ?
    N1 C3 H3 . . 114.5 ?
    C2 C3 H3 . . 114.5 ?
    N1 C4 H4A . . 109.5 ?
    N1 C4 H4B . . 109.5 ?
    H4A C4 H4B . . 109.5 ?
    N1 C4 H4C . . 109.5 ?
    H4A C4 H4C . . 109.5 ?
    H4B C4 H4C . . 109.5 ?
    N1 C5 H5A . . 109.5 ?
    N1 C5 H5B . . 109.5 ?
    H5A C5 H5B . . 109.5 ?
    N1 C5 H5C . . 109.5 ?
    H5A C5 H5C . . 109.5 ?
    H5B C5 H5C . . 109.5 ?
    N2 C6 C2 . . 177.6(2) ?
    O2 C7 H7A . . 109.5 ?
    O2 C7 H7B . . 109.5 ?
    H7A C7 H7B . . 109.5 ?
    O2 C7 H7C . . 109.5 ?
    H7A C7 H7C . . 109.5 ?
    H7B C7 H7C . . 109.5 ?
loop_
    _geom_torsion_atom_site_label_1
    _geom_torsion_atom_site_label_2
    _geom_torsion_atom_site_label_3
    _geom_torsion_atom_site_label_4
    _geom_torsion_site_symmetry_1
    _geom_torsion_site_symmetry_2
    _geom_torsion_site_symmetry_3
    _geom_torsion_site_symmetry_4
    _geom_torsion
    _geom_torsion_publ_flag
    C7 O2 C1 O1 . . . . 2.5(3) ?
    C7 O2 C1 C2 . . . . -177.56(15) ?
    O1 C1 C2 C3 . . . . -4.8(3) ?
    O2 C1 C2 C3 . . . . 175.27(15) ?
    O1 C1 C2 C6 . . . . -179.14(17) ?
    O2 C1 C2 C6 . . . . 0.9(2) ?
    C5 N1 C3 C2 . . . . -4.1(3) ?
    C4 N1 C3 C2 . . . . 173.00(19) ?
    C6 C2 C3 N1 . . . . -8.1(3) ?
    C1 C2 C3 N1 . . . . 178.06(17) ?
loop_
    _geom_hbond_atom_site_label_D
    _geom_hbond_atom_site_label_H
    _geom_hbond_atom_site_label_A
    _geom_hbond_site_symmetry_A
    _geom_hbond_distance_DH
    _geom_hbond_distance_HA
    _geom_hbond_distance_DA
    _geom_hbond_angle_DHA
    _geom_hbond_publ_flag
    C3 H3 O1 2_567 0.93 2.56 3.370(2) 146 yes
    C4 H4A O1 2_567 0.96 2.58 3.415(3) 145 yes
    C7 H7C N2 1_455 0.96 2.58 3.535(3) 172 yes
_iucr_refine_instructions_details
;
TITL MBD4 in P-1
CELL  0.71073   7.1102   7.8170   8.2454   97.270   93.431  115.680
ZERR     2.00   0.0005   0.0005   0.0006    0.006    0.006    0.007
LATT   1
SFAC  C    H    N    O
UNIT  14   20   4    4
MERG   2
OMIT    -3.00  52.00
FMAP   2
PLAN   10
BOND   $H
L.S.   4
ACTA
CONF
LIST 4
WGHT    0.061800    0.058700
FVAR      15.32625
O1    4    0.016028    0.624761    0.825110    11.00000    0.03940    0.08448 =
         0.06027    0.02874    0.00726    0.01365
O2    4    0.206186    0.775353    0.634255    11.00000    0.04758    0.06465 =
         0.04721    0.01858    0.00585    0.02151
C1    1    0.186003    0.710926    0.779189    11.00000    0.04435    0.04174 =
         0.04172    0.00710    0.00639    0.01575
C2    1    0.388550    0.756966    0.869517    11.00000    0.03558    0.03958 =
         0.04347    0.00611    0.00791    0.01404
N1    3    0.541389    0.729272    1.132990    11.00000    0.03946    0.05157 =
         0.04571    0.00953    0.00266    0.01512
N2    3    0.714978    0.949303    0.734284    11.00000    0.05016    0.09535 =
         0.07663    0.03804    0.02407    0.02625
C3    1    0.387624    0.710551    1.025239    11.00000    0.03690    0.03851 =
         0.04674    0.00726    0.00687    0.01222
AFIX  43
H3    2    0.255160    0.656680    1.059883    11.00000   -1.20000
AFIX   0
C4    1    0.500853    0.688310    1.298749    11.00000    0.05830    0.08040 =
         0.05158    0.02004    0.00270    0.02046
AFIX 137
H4A   2    0.352457    0.636544    1.305064    11.00000   -1.50000
H4B   2    0.573654    0.805076    1.377333    11.00000   -1.50000
H4C   2    0.549792    0.596376    1.322845    11.00000   -1.50000
AFIX   0
C5    1    0.759358    0.798376    1.101802    11.00000    0.04225    0.07378 =
         0.06503    0.01399    0.00283    0.02232
AFIX 137
H5A   2    0.764218    0.741426    0.992896    11.00000   -1.50000
H5B   2    0.834642    0.763301    1.181257    11.00000   -1.50000
H5C   2    0.823025    0.935995    1.110675    11.00000   -1.50000
AFIX   0
C6    1    0.571790    0.862032    0.795810    11.00000    0.04303    0.05344 =
         0.04749    0.01139    0.00858    0.02102
C7    1    0.015784    0.744535    0.537429    11.00000    0.05667    0.07263 =
         0.05691    0.01997    0.00240    0.02980
AFIX 137
H7A   2   -0.076452    0.609019    0.511761    11.00000   -1.50000
H7B   2    0.049088    0.795020    0.437076    11.00000   -1.50000
H7C   2   -0.052406    0.808991    0.598804    11.00000   -1.50000
HKLF    4
END
;
data_New_Global_Publ_Block
_journal_date_recd_electronic     2012-10-05
_journal_date_accepted     2012-10-09
_journal_name_full     'Acta Crystallographica, Section E'
_journal_year     2012
_journal_volume     68
_journal_issue     11
_journal_page_first     o3121
_journal_page_last     o3121
_journal_paper_category     QO
_journal_paper_doi     10.1107/S1600536812042304
_journal_coeditor_code     GK2525
_publ_contact_author_name     'Rajni Kant'
_publ_contact_author_address
;
Post-Graduate Department of Physics & Electronics,
University of Jammu,
Jammu Tawi - 180 006,
India
;
_publ_contact_author_email     'rkvk.paper11@gmail.com'
_publ_contact_author_fax     '+911912432051'
_publ_contact_author_phone     '+919419194375'
_publ_section_title
;
Methyl (2<i>E</i>)-2-cyano-3-(dimethylamino)prop-2-enoate
;
_publ_section_title_footnote     .
loop_
    _publ_author_name
    _publ_author_footnote
    _publ_author_address
    'Kant, Rajni' .
;
X-ray Crystallography Laboratory,
Post-Graduate Department of Physics & Electronics,
University of Jammu, Jammu Tawi 180 006, India
;
    'Gupta, Vivek K.' .
;
X-ray Crystallography Laboratory,
Post-Graduate Department of Physics & Electronics,
University of Jammu, Jammu Tawi 180 006, India
;
    'Kapoor, Kamini' .
;
X-ray Crystallography Laboratory,
Post-Graduate Department of Physics & Electronics,
University of Jammu, Jammu Tawi 180 006, India
;
    'Patil, D. R. ' .
;
Department of Chemistry, Shivaji University, Kolhapur, 416 004, India
;
    'Salunkhe, D. K.' .
;
Department of Chemistry, Shivaji University, Kolhapur, 416 004, India
;
    ' Deshmukh, Madhukar B.' .
;
Department of Chemistry, Shivaji University, Kolhapur, 416 004, India
;
_publ_section_synopsis     .
