# Supplementary material for: Methyl (2E)-2-cyano-3-(dimethyl­amino)­prop-2-enoate
Source: Acta Crystallogr Sect E Struct Rep Online. 2012 Oct 13;68(Pt 11):o3121. doi: 10.1107/S1600536812042304 (PMC3515226; doi:10.1107/S1600536812042304)
Supplement: Supplementary file 2 [file e-68-o3121-Isup2.hkl]

#
# h,k,l, Fc-squared, Fo-squared, sigma(Fo-squared) and status flag
#
data_I
_shelx_title ' MBD4 in P-1'
_shelx_refln_list_code          4
_shelx_F_calc_maximum       61.83
_exptl_crystal_F_000       164.00
_reflns_d_resolution_high  0.8108
 
loop_
 _symmetry_equiv_pos_as_xyz
 'x, y, z'
 '-x, -y, -z'
 
_cell_length_a     7.1102
_cell_length_b     7.8170
_cell_length_c     8.2454
_cell_angle_alpha  97.270
_cell_angle_beta   93.431
_cell_angle_gamma 115.680
 
_shelx_F_squared_multiplier     1.000
 
loop_
 _refln_index_h
 _refln_index_k
 _refln_index_l
 _refln_F_squared_calc
 _refln_F_squared_meas
 _refln_F_squared_sigma
 _refln_observed_status
   2   0   0      117.29      117.41      1.72 o
   3   0   0        0.54        0.84      0.16 o
   4   0   0      207.95      187.42      8.70 o
   5   0   0      155.15      157.95      3.73 o
   6   0   0        0.17       -0.11      0.45 o
   7   0   0        1.00        0.51      0.41 o
  -8   1   0       13.48       14.49      1.55 o
  -7   1   0        1.46        0.87      0.42 o
  -6   1   0      265.00      266.85     10.81 o
  -5   1   0       19.50       18.66      1.03 o
  -4   1   0        0.85        0.81      0.15 o
  -3   1   0       11.75       16.09      0.48 o
  -2   1   0      849.99      828.76      6.67 o
   1   1   0       21.41       18.32      0.46 o
   2   1   0      108.37      137.33      2.44 o
   3   1   0        0.00       -0.04      0.14 o
   4   1   0        2.86        1.71      0.36 o
   5   1   0       66.19       70.40      2.67 o
   6   1   0       33.77       33.66      2.05 o
   7   1   0        0.16        0.55      0.80 o
  -8   2   0        1.24        1.10      0.47 o
  -7   2   0        9.85       10.86      1.21 o
  -6   2   0        0.59        0.72      0.37 o
  -5   2   0      100.31       99.39      2.05 o
  -4   2   0       16.29       18.01      0.79 o
  -3   2   0      211.94      211.36      3.20 o
  -2   2   0      296.77      290.79      7.14 o
  -1   2   0      967.25     1063.73      8.76 o
   0   2   0     3822.68     4070.89     64.25 o
   1   2   0       29.49       25.09      0.66 o
   2   2   0        1.83        1.66      0.22 o
   3   2   0       32.22       30.22      2.09 o
   4   2   0        4.15        1.65      1.33 o
   5   2   0      100.76      104.72      6.19 o
   6   2   0        0.96        1.19      0.79 o
  -8   3   0       14.42       14.73      1.47 o
  -7   3   0        1.80        1.02      0.47 o
  -6   3   0      148.72      148.77      3.59 o
  -5   3   0       43.34       44.57      1.40 o
  -4   3   0        0.20        0.18      0.21 o
  -3   3   0       18.92       16.76      0.73 o
  -2   3   0       36.41       35.03      2.32 o
  -1   3   0      363.39      444.52      4.92 o
   0   3   0      134.19      143.25      2.50 o
   1   3   0      217.97      233.57      2.75 o
   2   3   0       76.33       74.98      1.81 o
   3   3   0        2.03        1.59      0.22 o
   4   3   0       15.01       15.51      1.15 o
   5   3   0        4.32        1.84      1.29 o
   6   3   0        0.24       -0.39      0.67 o
  -8   4   0        0.09       -0.39      0.58 o
  -7   4   0        0.97        0.99      0.40 o
  -6   4   0       13.16       13.05      0.79 o
  -5   4   0       35.19       31.82      1.26 o
  -4   4   0        8.23        5.33      0.43 o
  -3   4   0       90.51       79.81      1.93 o
  -2   4   0       53.55       53.88      2.19 o
  -1   4   0       47.26       44.06      3.42 o
   0   4   0      187.18      183.86      2.44 o
   1   4   0        8.55       12.29      0.80 o
   2   4   0       18.15       20.88      1.08 o
   3   4   0        2.29        1.90      0.53 o
   4   4   0        4.93        3.44      0.86 o
   5   4   0        1.07       -1.03      0.82 o
  -8   5   0        0.03        0.27      0.39 o
  -7   5   0        2.16        2.06      0.54 o
  -6   5   0       59.56       68.35      3.00 o
  -5   5   0       12.24       11.68      1.04 o
  -4   5   0       96.70      103.28      2.16 o
  -3   5   0        0.05        0.31      0.39 o
  -2   5   0       12.22       14.88      1.15 o
  -1   5   0       29.00       20.45      1.16 o
   0   5   0        5.26        6.29      0.59 o
   1   5   0       80.32       85.60      2.37 o
   2   5   0       15.67       14.86      1.03 o
   3   5   0       16.05       18.36      1.37 o
   4   5   0        0.12       -0.63      0.56 o
  -8   6   0        0.33        0.90      0.62 o
  -7   6   0        5.09        6.22      1.16 o
  -6   6   0        0.24        0.64      0.58 o
  -5   6   0       45.00       43.38      2.67 o
  -4   6   0        5.32        8.52      1.14 o
  -3   6   0       25.13       27.10      2.00 o
  -2   6   0        0.00        0.39      0.46 o
  -1   6   0        5.33        5.45      0.87 o
   0   6   0       23.64       21.89      1.23 o
   1   6   0        3.21        3.68      0.52 o
   2   6   0        0.37        0.52      0.36 o
   3   6   0        0.66       -0.04      0.54 o
  -8   7   0        0.00        0.57      0.53 o
  -7   7   0        0.00        0.43      0.68 o
  -6   7   0        7.72        6.50      1.16 o
  -5   7   0        1.29        1.07      0.54 o
  -4   7   0        1.96        1.58      0.62 o
  -3   7   0        7.19        8.72      1.23 o
  -2   7   0       10.07        9.15      1.25 o
  -1   7   0        3.33        2.66      0.63 o
   0   7   0        5.17        4.09      0.76 o
   1   7   0       17.29       18.67      1.57 o
   2   7   0        3.65        3.17      1.10 o
  -7   8   0        4.33        6.79      1.45 o
  -6   8   0        3.81        3.03      1.01 o
  -5   8   0       19.46       22.29      2.17 o
  -4   8   0        1.49        1.80      0.55 o
  -3   8   0        4.37        3.49      0.82 o
  -2   8   0        3.49        3.82      1.07 o
  -1   8   0        0.29        0.16      0.44 o
   0   8   0        1.96        1.19      0.50 o
   1   8   0        0.01        0.48      1.76 o
  -6   9   0        2.66        3.93      1.23 o
  -5   9   0        0.05        0.08      0.69 o
  -4   9   0        1.68        0.22      0.55 o
  -3   9   0        0.29        0.33      0.64 o
  -2   9   0        1.01        1.12      0.81 o
   1  -9   1        0.05       -0.47      0.54 o
   2  -9   1        0.04       -0.33      0.62 o
   3  -9   1        2.83        1.82      0.77 o
   4  -9   1        0.22        0.16      0.62 o
   5  -9   1        0.01        0.28      0.68 o
   6  -9   1        0.47       -0.39      0.71 o
  -1  -8   1        0.29        0.79      0.74 o
   0  -8   1        0.16        0.30      0.42 o
   1  -8   1        2.56        2.73      0.71 o
   2  -8   1        1.01        0.81      0.56 o
   3  -8   1        0.66        0.73      0.78 o
   4  -8   1        0.45        0.55      0.68 o
   5  -8   1        0.08        0.17      0.64 o
   6  -8   1        2.63        2.54      0.90 o
   7  -8   1        3.26        3.15      1.45 o
  -2  -7   1        1.20        1.39      1.40 o
  -1  -7   1        2.43        2.19      0.53 o
   0  -7   1        0.04        0.19      0.35 o
   1  -7   1        6.77        8.80      1.22 o
   2  -7   1        0.43        0.22      0.42 o
   3  -7   1        9.62       10.71      1.35 o
   4  -7   1        0.67        0.73      0.90 o
   5  -7   1        9.77        9.52      1.36 o
   6  -7   1        2.25        3.44      0.90 o
   7  -7   1        0.16        0.29      0.77 o
   8  -7   1        4.66        7.20      1.40 o
  -3  -6   1       14.19       15.66      1.75 o
  -2  -6   1        0.01       -0.10      0.39 o
  -1  -6   1        4.91        4.85      0.62 o
   0  -6   1        4.70        5.07      0.56 o
   1  -6   1       22.06       17.32      2.10 o
   2  -6   1       13.33       13.90      1.37 o
   3  -6   1        4.31        5.69      0.92 o
   4  -6   1       76.07       75.99      3.38 o
   5  -6   1        8.46        8.16      1.21 o
   6  -6   1       19.83       21.28      1.59 o
   7  -6   1        4.26        3.05      0.79 o
   8  -6   1        1.01        1.94      0.69 o
  -4  -5   1        0.16       -0.10      0.45 o
  -3  -5   1        4.33        3.13      0.77 o
  -2  -5   1       43.93       44.60      1.50 o
  -1  -5   1        2.58        3.19      0.54 o
   0  -5   1        2.16        1.44      0.31 o
   1  -5   1       47.53       42.47      2.95 o
   2  -5   1       34.64       39.39      2.05 o
   3  -5   1        0.39        0.50      0.15 o
   4  -5   1       14.92       16.04      0.84 o
   5  -5   1        9.57        9.01      1.01 o
   6  -5   1        8.24        6.36      0.94 o
   7  -5   1        0.17       -0.09      0.46 o
   8  -5   1        2.05        1.33      0.40 o
  -5  -4   1        0.71        0.29      0.69 o
  -4  -4   1        1.26        0.87      0.59 o
  -3  -4   1        6.11        5.74      0.47 o
  -2  -4   1       28.21       29.51      1.07 o
  -1  -4   1       37.32       37.78      1.28 o
   0  -4   1        0.90        1.10      0.28 o
   1  -4   1       15.43       15.73      1.25 o
   2  -4   1      271.63      279.94      3.67 o
   3  -4   1       79.48       83.29      1.59 o
   4  -4   1      279.34      289.48      7.63 o
   5  -4   1        2.74        2.12      0.44 o
   6  -4   1       38.75       40.92      1.78 o
   7  -4   1        5.89        6.76      0.77 o
   8  -4   1        0.94        0.68      0.39 o
  -6  -3   1        0.47       -0.63      0.55 o
  -5  -3   1        1.76        1.04      0.98 o
  -4  -3   1       28.46       31.82      2.22 o
  -3  -3   1       26.76       25.45      0.93 o
  -2  -3   1      238.33      260.00      2.97 o
  -1  -3   1        9.53        6.29      0.42 o
   0  -3   1      166.31      165.70      2.46 o
   1  -3   1      197.11      194.49      5.78 o
   2  -3   1       24.70       21.68      0.59 o
   3  -3   1      661.36      673.13      9.31 o
   4  -3   1        9.26        7.96      0.83 o
   5  -3   1       80.69       77.83      1.72 o
   6  -3   1        1.20        0.94      0.44 o
   7  -3   1        7.07        5.02      0.98 o
   8  -3   1        5.90        6.64      1.10 o
  -6  -2   1        0.06        0.21      0.45 o
  -5  -2   1        8.04        7.39      0.80 o
  -4  -2   1        1.50        1.35      0.17 o
  -3  -2   1       84.70       82.60      1.69 o
  -2  -2   1        0.68        1.93      0.21 o
  -1  -2   1      153.68      156.21      2.18 o
   0  -2   1        0.35        0.31      0.16 o
   1  -2   1      591.39      610.49      7.83 o
   2  -2   1       21.82       23.04      0.65 o
   3  -2   1        0.63        0.20      0.12 o
   4  -2   1      118.28      126.01      2.93 o
   5  -2   1       41.91       37.59      1.46 o
   6  -2   1        6.32        6.15      0.91 o
   7  -2   1        2.82        3.47      0.77 o
   8  -2   1        2.49        2.95      0.87 o
  -7  -1   1        0.06       -0.21      0.44 o
  -6  -1   1        0.36        0.05      0.45 o
  -5  -1   1       27.25       26.37      1.47 o
  -4  -1   1        7.38        6.12      0.44 o
  -3  -1   1      179.01      197.04      2.23 o
  -2  -1   1      653.68      745.84      7.38 o
  -1  -1   1      458.56      494.45      3.95 o
   0  -1   1      262.89      280.12      2.62 o
   1  -1   1      290.12      259.92      2.90 o
   2  -1   1       50.59       53.34      1.40 o
   3  -1   1       68.75       69.37      1.67 o
   4  -1   1      100.70      109.07      2.82 o
   5  -1   1      166.64      164.98      3.38 o
   6  -1   1        0.30        0.19      0.39 o
   7  -1   1        6.35        5.18      0.98 o
   8  -1   1       25.99       35.06      7.01 o
  -7   0   1        2.51        2.55      0.51 o
  -6   0   1       94.71       97.79      3.56 o
  -5   0   1        4.51        3.60      0.33 o
  -4   0   1       34.80       37.00      1.08 o
  -3   0   1        2.52        2.10      0.17 o
  -2   0   1      247.74      235.29      4.61 o
  -1   0   1     1883.95     1852.28     10.52 o
   1   0   1       56.18       55.59      0.88 o
   2   0   1      181.15      186.52      4.69 o
   3   0   1        4.97        3.46      0.28 o
   4   0   1      172.79      170.98      4.21 o
   5   0   1       19.89       19.10      1.58 o
   6   0   1        4.83        5.33      0.84 o
   7   0   1        6.71        6.45      1.10 o
  -8   1   1        0.24        0.22      0.46 o
  -7   1   1        5.81        4.81      1.01 o
  -6   1   1       37.02       34.73      1.75 o
  -5   1   1        6.63        5.45      0.43 o
  -4   1   1        2.17        1.95      0.18 o
  -3   1   1      494.92      531.14      5.66 o
  -2   1   1      258.03      249.07      3.22 o
  -1   1   1       77.90       73.18      0.76 o
   0   1   1      518.58      592.34      3.90 o
   1   1   1     1497.17     1552.71     12.75 o
   2   1   1        0.15        0.91      0.30 o
   3   1   1        4.25        2.02      0.83 o
   4   1   1       11.24       11.81      1.17 o
   5   1   1      273.74      274.63     18.83 o
   6   1   1        2.54        3.23      1.15 o
   7   1   1       18.66       20.46      4.58 o
  -8   2   1        0.09       -1.48      0.99 o
  -7   2   1        0.02       -0.30      0.53 o
  -6   2   1      137.97      145.30      5.01 o
  -5   2   1      106.67      105.28      2.05 o
  -4   2   1        1.01        1.59      0.30 o
  -3   2   1        1.23        1.07      0.17 o
  -2   2   1       19.05       14.66      0.49 o
   0   2   1      276.73      287.72      2.65 o
   1   2   1       69.17       72.36      1.37 o
   2   2   1        2.13        1.70      0.20 o
   3   2   1       51.21       52.01      2.96 o
   4   2   1      115.36      114.20      4.84 o
   5   2   1        0.64        1.02      0.61 o
   6   2   1        2.75        2.87      0.81 o
  -8   3   1        0.21        0.05      0.46 o
  -7   3   1      111.67      116.41      3.37 o
  -6   3   1       11.19       10.42      0.76 o
  -5   3   1        3.42        2.61      0.56 o
  -4   3   1       22.79       22.33      1.16 o
  -3   3   1       49.12       51.95      1.42 o
  -2   3   1      427.67      397.53      6.72 o
  -1   3   1       49.01       52.54      1.43 o
   0   3   1        0.11        0.17      0.17 o
   1   3   1       33.51       32.90      1.11 o
   2   3   1        0.38       -0.11      0.20 o
   3   3   1        0.18       -0.04      0.27 o
   4   3   1       46.53       55.44      3.65 o
   5   3   1       55.52       58.73      4.82 o
   6   3   1        0.11       -0.30      0.98 o
  -8   4   1        3.91        4.64      1.24 o
  -7   4   1        0.55        1.15      0.53 o
  -6   4   1       42.18       41.72      1.84 o
  -5   4   1       11.97       14.55      1.07 o
  -4   4   1       34.49       36.19      1.35 o
  -3   4   1       48.28       51.07      1.24 o
  -2   4   1      176.87      178.54     13.40 o
  -1   4   1     1144.72     1149.40      8.90 o
   0   4   1        1.50        1.14      0.26 o
   1   4   1        1.51        1.24      0.31 o
   2   4   1        4.75        4.01      0.50 o
   3   4   1        2.62        2.46      0.56 o
   4   4   1       59.33       64.38      4.21 o
   5   4   1        0.01       -0.64      1.02 o
  -8   5   1        1.69        0.93      0.52 o
  -7   5   1       58.33       70.29      3.29 o
  -6   5   1        5.60        5.97      0.70 o
  -5   5   1        0.66        0.53      0.43 o
  -4   5   1        9.48        9.61      0.65 o
  -3   5   1        0.64        0.03      0.30 o
  -2   5   1      194.03      210.89      4.35 o
  -1   5   1        2.33        2.00      0.53 o
   0   5   1       21.52       19.78      0.96 o
   1   5   1        7.06        5.53      0.64 o
   2   5   1        0.17        0.14      0.26 o
   3   5   1        2.64        2.30      0.47 o
   4   5   1        7.32        8.33      1.68 o
  -8   6   1        3.31        4.04      0.90 o
  -7   6   1        1.01        2.85      1.18 o
  -6   6   1       11.61        9.59      1.08 o
  -5   6   1        5.22        3.54      0.95 o
  -4   6   1       24.71       24.28      1.97 o
  -3   6   1        0.27        0.18      0.51 o
  -2   6   1       26.81       27.84      1.76 o
  -1   6   1       89.07       87.12      3.08 o
   0   6   1        3.53        3.58      0.53 o
   1   6   1        0.64        0.67      0.29 o
   2   6   1        0.84        0.09      0.37 o
   3   6   1        2.35        1.67      0.67 o
  -8   7   1        1.02        0.15      0.66 o
  -7   7   1       18.35       23.05      2.32 o
  -6   7   1        1.97        2.03      0.93 o
  -5   7   1       15.33       14.36      1.67 o
  -4   7   1        3.03        3.62      0.88 o
  -3   7   1        0.55       -0.07      0.58 o
  -2   7   1        0.61        0.93      0.47 o
  -1   7   1        3.70        2.28      0.66 o
   0   7   1       15.13       11.96      1.29 o
   1   7   1        4.09        2.93      0.76 o
   2   7   1        4.24        4.40      1.11 o
  -7   8   1        0.35        1.80      0.78 o
  -6   8   1        7.17        5.19      1.16 o
  -5   8   1        0.04        0.43      0.68 o
  -4   8   1        1.84        1.28      0.62 o
  -3   8   1        0.00       -0.52      0.72 o
  -2   8   1        6.04        5.13      0.96 o
  -1   8   1       11.36       10.88      1.38 o
   0   8   1        0.00       -0.02      0.49 o
  -6   9   1        0.18        1.29      1.04 o
  -5   9   1        1.20        1.52      0.73 o
  -4   9   1        0.25        0.46      0.73 o
  -3   9   1        0.32       -1.27      0.89 o
  -2   9   1        0.37        0.21      0.53 o
   1  -9   2        0.89        0.29      0.62 o
   2  -9   2        5.38        5.49      1.16 o
   3  -9   2        0.86        0.36      0.56 o
   4  -9   2        2.93        2.81      0.84 o
   5  -9   2        0.55        0.78      0.69 o
   6  -9   2        0.05        0.68      0.74 o
  -1  -8   2        4.76        4.62      1.37 o
   0  -8   2        0.01       -0.26      0.52 o
   1  -8   2        3.75        2.63      0.66 o
   2  -8   2        4.29        4.73      1.01 o
   3  -8   2        1.49        0.37      0.44 o
   4  -8   2        5.92        5.79      1.14 o
   5  -8   2        1.95        1.28      0.69 o
   6  -8   2        3.12        3.22      0.94 o
   7  -8   2        0.00       -0.18      1.00 o
  -2  -7   2        0.77        1.41      0.73 o
  -1  -7   2        0.06       -0.27      0.50 o
   0  -7   2        0.53        0.90      0.45 o
   1  -7   2        0.00        0.63      0.62 o
   2  -7   2       15.00       16.11      1.58 o
   3  -7   2        0.03        0.27      0.59 o
   4  -7   2        2.67        2.83      0.73 o
   5  -7   2        1.66        1.36      0.69 o
   6  -7   2        2.20        1.62      0.68 o
   7  -7   2        5.66        6.14      1.24 o
  -3  -6   2        2.06        1.87      0.59 o
  -2  -6   2        3.33        4.52      0.59 o
  -1  -6   2        0.20        0.00      0.26 o
   0  -6   2        7.12        7.13      0.69 o
   1  -6   2        2.10        2.33      0.42 o
   2  -6   2       14.76       11.08      2.16 o
   3  -6   2       23.00       16.89      3.15 o
   4  -6   2        5.57        5.08      0.63 o
   5  -6   2        0.19        0.39      0.36 o
   6  -6   2       11.07       10.60      1.26 o
   7  -6   2        0.01       -0.51      0.50 o
   8  -6   2        0.10        0.31      0.51 o
  -4  -5   2        1.30        1.36      0.52 o
  -3  -5   2       12.49       13.48      1.33 o
  -2  -5   2        5.25        4.44      0.49 o
  -1  -5   2        0.16       -0.17      0.23 o
   0  -5   2       42.60       40.10      1.34 o
   1  -5   2       16.17       15.74      0.97 o
   2  -5   2       49.82       55.13      2.07 o
   3  -5   2        3.60        3.80      0.32 o
   4  -5   2       29.93       30.78      1.75 o
   5  -5   2       12.31       11.88      1.27 o
   6  -5   2        0.02        0.05      0.33 o
   7  -5   2       23.80       22.74      1.48 o
   8  -5   2        0.01       -0.37      0.66 o
  -5  -4   2        5.29        6.09      0.94 o
  -4  -4   2       43.83       43.20      2.30 o
  -3  -4   2        5.90        5.06      0.56 o
  -2  -4   2       17.21       16.59      0.80 o
  -1  -4   2       43.60       43.58      1.15 o
   0  -4   2       93.23       85.37      2.33 o
   1  -4   2        9.60       10.43      0.57 o
   2  -4   2        0.12        0.31      0.23 o
   3  -4   2      125.07      120.47      2.37 o
   4  -4   2        2.91        3.07      0.54 o
   5  -4   2       33.95       37.09      1.85 o
   6  -4   2        8.86        7.94      0.80 o
   7  -4   2        0.06        0.13      0.32 o
   8  -4   2        0.48        0.62      0.70 o
  -6  -3   2        7.71        8.26      1.77 o
  -5  -3   2        6.34        5.99      1.02 o
  -4  -3   2        2.35        1.94      0.56 o
  -3  -3   2       56.73       59.90      1.90 o
  -2  -3   2       15.02       14.83      0.77 o
  -1  -3   2       14.13       15.47      0.58 o
   0  -3   2       99.50      105.34      1.62 o
   1  -3   2       30.40       30.81      0.75 o
   2  -3   2       32.66       33.17      0.96 o
   3  -3   2      115.99      111.89      2.26 o
   4  -3   2        5.83        5.85      0.68 o
   5  -3   2       65.03       64.98      2.21 o
   6  -3   2        0.33       -0.18      0.39 o
   7  -3   2       16.11       14.04      1.51 o
   8  -3   2        0.17       -0.65      0.87 o
  -6  -2   2        5.22        5.37      1.07 o
  -5  -2   2        2.33        1.25      0.46 o
  -4  -2   2       57.21       50.86      1.77 o
  -3  -2   2       36.96       39.12      1.44 o
  -2  -2   2       27.99       34.36      1.08 o
  -1  -2   2       64.09       65.85      0.92 o
   0  -2   2      497.19      515.85      4.24 o
   1  -2   2      717.80      763.23      7.91 o
   2  -2   2      135.04      128.88      2.14 o
   3  -2   2      775.48      855.53     11.52 o
   4  -2   2       64.20       56.70      2.77 o
   5  -2   2       62.09       62.53      2.22 o
   6  -2   2        6.99        7.36      1.00 o
   7  -2   2        4.05        3.87      0.88 o
   8  -2   2       13.67       19.78      2.68 o
  -7  -1   2        0.19       -0.40      0.57 o
  -6  -1   2       12.03       10.06      1.02 o
  -5  -1   2       20.01       19.07      1.36 o
  -4  -1   2       21.31       18.81      0.81 o
  -3  -1   2      322.15      386.62      4.61 o
  -2  -1   2      102.70      118.89      2.31 o
  -1  -1   2       12.26       15.08      0.52 o
   0  -1   2      290.34      276.36      3.52 o
   1  -1   2       44.13       37.85      1.01 o
   2  -1   2     1563.26     1626.19     10.93 o
   3  -1   2       29.18       23.63      0.68 o
   4  -1   2       24.74       27.28      1.14 o
   5  -1   2        0.68        0.68      0.26 o
   6  -1   2       23.04       23.70      1.83 o
   7  -1   2        0.08       -0.05      0.62 o
  -7   0   2        3.18        4.01      0.95 o
  -6   0   2        1.08        1.25      0.39 o
  -5   0   2        0.84        0.24      0.40 o
  -4   0   2       81.34       73.38      1.86 o
  -3   0   2        3.67        1.29      0.23 o
  -2   0   2       50.40       53.81      1.18 o
  -1   0   2       13.71       12.32      0.73 o
   0   0   2      516.65      537.50      6.69 o
   1   0   2      269.27      289.43      2.77 o
   2   0   2       17.02       21.11      0.66 o
   3   0   2      147.35      160.48      4.94 o
   4   0   2       12.41       11.29      1.10 o
   5   0   2       20.59       23.01      1.74 o
   6   0   2        7.82        7.02      1.63 o
   7   0   2        1.13        1.52      2.24 o
  -8   1   2        1.07        1.40      0.57 o
  -7   1   2        0.02       -0.74      0.65 o
  -6   1   2       13.05       14.40      1.19 o
  -5   1   2        3.62        3.59      0.51 o
  -4   1   2       44.91       49.22      1.18 o
  -3   1   2      370.62      390.51      6.30 o
  -2   1   2       69.23       68.92      1.57 o
  -1   1   2      144.43      153.53      2.50 o
   0   1   2       24.95       24.81      0.61 o
   1   1   2       96.74      102.21      1.38 o
   2   1   2      262.17      264.42     10.21 o
   3   1   2       27.58       27.49      2.10 o
   4   1   2       69.64       68.58      4.67 o
   5   1   2        0.75        0.54      0.59 o
   6   1   2        0.12        0.53      0.74 o
   7   1   2       15.47       19.87      5.87 o
  -8   2   2        4.07        4.28      1.39 o
  -7   2   2       36.10       38.77      2.30 o
  -6   2   2       18.47       20.46      1.01 o
  -5   2   2        1.66        2.50      0.37 o
  -4   2   2       19.58       20.89      0.82 o
  -3   2   2       53.49       47.74      1.14 o
  -2   2   2      115.14      106.87      1.61 o
  -1   2   2       15.55       15.38      0.58 o
   0   2   2       19.21       16.69      0.63 o
   1   2   2      115.61      118.69      2.31 o
   2   2   2       30.14       31.54      1.23 o
   3   2   2      110.01      111.24      4.50 o
   4   2   2       27.73       28.27      2.51 o
   5   2   2        0.10       -0.25      0.61 o
   6   2   2        9.23       11.42      2.68 o
  -8   3   2        0.53       -0.75      0.82 o
  -7   3   2       11.11       11.35      1.37 o
  -6   3   2        1.30        1.32      0.29 o
  -5   3   2        6.57        5.59      0.69 o
  -4   3   2      106.89      114.29      2.86 o
  -3   3   2      115.47      110.79      2.27 o
  -2   3   2        9.29       13.10      0.68 o
  -1   3   2      284.04      304.32      3.46 o
   0   3   2      292.66      291.20      3.40 o
   1   3   2        0.44        0.80      0.20 o
   2   3   2        0.29        0.53      0.18 o
   3   3   2        1.65        1.49      0.46 o
   4   3   2      111.84      120.40      5.59 o
   5   3   2        0.66        0.50      0.80 o
  -8   4   2        0.02        1.20      1.44 o
  -7   4   2       68.50       73.11      4.27 o
  -6   4   2        7.39        6.85      0.99 o
  -5   4   2        0.18       -0.08      0.47 o
  -4   4   2        5.35        7.81      0.87 o
  -3   4   2       21.60       16.28      0.86 o
  -2   4   2      802.44      815.25     10.75 o
  -1   4   2       59.00       58.72      1.69 o
   0   4   2        9.42        8.91      0.65 o
   1   4   2        0.12        0.13      0.36 o
   2   4   2        0.09       -0.13      0.26 o
   3   4   2       60.20       60.99      2.69 o
   4   4   2        4.15        3.56      1.01 o
   5   4   2        2.91        2.38      1.43 o
  -8   5   2       27.83       27.23      2.28 o
  -7   5   2        8.39       11.29      1.21 o
  -6   5   2        1.13        2.17      0.56 o
  -5   5   2        2.81        2.04      0.61 o
  -4   5   2        0.03        0.28      0.31 o
  -3   5   2       74.25       68.19      1.98 o
  -2   5   2       11.67       12.57      0.69 o
  -1   5   2        0.38        1.43      0.42 o
   0   5   2       33.98       31.66      1.47 o
   1   5   2        0.08        0.02      0.32 o
   2   5   2        0.38       -0.30      0.31 o
   3   5   2       13.81       16.25      1.50 o
   4   5   2       29.27       33.65      3.32 o
  -8   6   2        0.07        1.43      0.58 o
  -7   6   2       17.42       17.51      1.94 o
  -6   6   2        1.60        1.49      0.59 o
  -5   6   2        1.67        1.00      0.47 o
  -4   6   2        2.34        2.74      0.74 o
  -3   6   2       17.86       19.47      1.55 o
  -2   6   2      221.41      227.72      5.15 o
  -1   6   2        2.01        0.79      0.41 o
   0   6   2        0.13        0.44      0.42 o
   1   6   2        0.02       -0.17      0.34 o
   2   6   2        0.32       -0.02      0.56 o
   3   6   2       25.11       29.70      2.78 o
  -7   7   2        2.09        0.68      0.65 o
  -6   7   2        0.72       -0.08      0.48 o
  -5   7   2        2.42        3.37      0.93 o
  -4   7   2        3.35        2.48      0.77 o
  -3   7   2       48.44       47.98      2.65 o
  -2   7   2        1.60        1.40      0.71 o
  -1   7   2        0.63        0.23      0.44 o
   0   7   2        0.00       -0.72      0.48 o
   1   7   2        0.03       -1.05      0.70 o
  -7   8   2        3.90        3.80      1.24 o
  -6   8   2        0.90        2.08      0.90 o
  -5   8   2        2.32        2.45      0.90 o
  -4   8   2        0.04       -0.63      0.54 o
  -3   8   2        7.06        6.59      1.23 o
  -2   8   2       25.31       25.33      2.08 o
  -1   8   2        0.51        1.22      0.56 o
   0   8   2        0.02        0.03      0.50 o
  -5   9   2        1.70        2.48      0.90 o
  -4   9   2        2.40        1.92      0.93 o
  -3   9   2        3.35        4.00      1.18 o
   1  -9   3        7.06        8.42      1.71 o
   2  -9   3        1.07        1.46      0.58 o
   3  -9   3        0.42        0.33      0.64 o
   4  -9   3        1.78        1.74      0.71 o
   5  -9   3        0.23        0.87      0.93 o
  -1  -8   3        1.64        1.48      0.72 o
   0  -8   3       32.19       36.37      3.29 o
   1  -8   3       12.11       12.74      1.53 o
   2  -8   3        0.65        0.64      0.44 o
   3  -8   3        1.42        1.23      0.58 o
   4  -8   3        0.98       -0.32      0.64 o
   5  -8   3       12.29       11.76      1.87 o
   6  -8   3        2.29        1.83      0.96 o
   7  -8   3        0.05       -0.36      0.83 o
  -2  -7   3        4.01        6.40      1.62 o
  -1  -7   3        4.88        5.50      0.82 o
   0  -7   3        8.64        8.33      0.85 o
   1  -7   3       16.73       17.96      1.62 o
   2  -7   3        9.43        7.81      1.09 o
   3  -7   3       11.85       11.92      1.41 o
   4  -7   3        4.40        3.64      0.88 o
   5  -7   3        0.37       -0.21      0.57 o
   6  -7   3       14.61       15.12      1.83 o
   7  -7   3        1.35        1.08      0.81 o
  -3  -6   3       14.56       13.71      1.61 o
  -2  -6   3       32.83       35.44      1.62 o
  -1  -6   3        1.09        0.65      0.28 o
   0  -6   3       22.50       21.63      1.10 o
   1  -6   3       27.05       26.55      1.30 o
   2  -6   3        0.10        0.07      0.40 o
   3  -6   3       13.85       12.29      0.98 o
   4  -6   3        4.63        5.22      0.74 o
   5  -6   3       24.73       25.17      1.86 o
   6  -6   3        0.18       -0.89      0.60 o
   7  -6   3        1.12        0.45      0.44 o
   8  -6   3        0.35       -0.19      0.70 o
  -4  -5   3        0.15        0.08      0.57 o
  -3  -5   3        1.78        1.22      0.54 o
  -2  -5   3        0.04        0.07      0.23 o
  -1  -5   3       10.15       11.97      0.77 o
   0  -5   3        0.10       -0.24      0.34 o
   1  -5   3       66.71       75.65      2.08 o
   2  -5   3       11.50       10.54      0.63 o
   3  -5   3       38.73       41.06      1.49 o
   4  -5   3        6.51        5.02      0.74 o
   5  -5   3       15.46       15.68      1.28 o
   6  -5   3        6.66        5.51      0.65 o
   7  -5   3        6.90        6.23      1.09 o
   8  -5   3        0.71        1.22      0.84 o
  -5  -4   3        0.61        1.30      0.86 o
  -4  -4   3        4.64        4.82      0.79 o
  -3  -4   3       29.64       28.76      1.63 o
  -2  -4   3        0.03       -0.13      0.23 o
  -1  -4   3        3.99        4.32      0.38 o
   0  -4   3        6.55        5.32      0.45 o
   1  -4   3      146.08      161.68      2.37 o
   2  -4   3       93.92       93.96      1.63 o
   3  -4   3       43.93       47.79      1.92 o
   4  -4   3       10.02        8.64      0.85 o
   5  -4   3       21.11       18.09      1.10 o
   6  -4   3        0.17        0.55      0.36 o
   7  -4   3        0.59       -1.04      0.72 o
   8  -4   3        0.13        0.21      0.78 o
  -6  -3   3        0.07        0.52      0.54 o
  -5  -3   3        9.68       10.45      1.52 o
  -4  -3   3       34.17       35.27      1.47 o
  -3  -3   3        8.49        8.77      0.68 o
  -2  -3   3        0.01        0.08      0.24 o
  -1  -3   3      147.36      143.37      3.46 o
   0  -3   3       46.46       42.82      0.97 o
   1  -3   3      332.06      334.14      3.47 o
   2  -3   3        0.02        0.18      0.22 o
   3  -3   3       84.28       86.11      2.45 o
   4  -3   3        4.61        5.69      0.57 o
   5  -3   3        4.17        3.75      0.73 o
   6  -3   3       41.77       38.41      2.03 o
   7  -3   3        0.36        0.92      1.00 o
   8  -3   3        0.73        0.74      1.40 o
  -6  -2   3       11.20       14.16      1.74 o
  -5  -2   3       44.39       45.59      1.86 o
  -4  -2   3       31.84       28.68      1.37 o
  -3  -2   3       24.84       25.51      1.03 o
  -2  -2   3       67.26       61.51      2.67 o
  -1  -2   3       94.70      101.31      1.55 o
   0  -2   3        0.14        0.44      0.15 o
   1  -2   3        7.81        6.49      0.39 o
   2  -2   3       31.86       33.79      1.57 o
   3  -2   3        0.78        0.33      0.24 o
   4  -2   3       26.31       28.56      1.51 o
   5  -2   3       14.99       14.39      0.86 o
   6  -2   3        1.42        0.92      0.42 o
   7  -2   3        0.31        0.23      0.73 o
  -7  -1   3        0.69        1.15      0.69 o
  -6  -1   3        8.15        8.57      1.31 o
  -5  -1   3        1.58        0.98      0.42 o
  -4  -1   3       21.91       24.78      1.12 o
  -3  -1   3       96.51       86.95      3.91 o
  -2  -1   3       22.67       20.14      0.79 o
  -1  -1   3      199.69      189.76      5.43 o
   0  -1   3       21.78       20.45      0.61 o
   1  -1   3      520.05      533.67      7.86 o
   2  -1   3       70.71       63.48      1.93 o
   3  -1   3       24.92       23.17      1.29 o
   4  -1   3      110.30      120.52      2.50 o
   5  -1   3        0.52       -0.45      1.28 o
   6  -1   3       28.03       25.61      2.65 o
   7  -1   3        0.02        0.17      0.65 o
  -7   0   3        7.42        7.95      1.29 o
  -6   0   3        1.39        0.55      0.63 o
  -5   0   3      130.00      118.54      2.75 o
  -4   0   3        2.24        1.87      0.25 o
  -3   0   3       26.28       28.18      0.95 o
  -2   0   3      100.93       95.55      1.73 o
  -1   0   3      836.96      819.10     11.31 o
   0   0   3      206.10      197.63      3.42 o
   1   0   3       18.33       20.69      0.73 o
   2   0   3      574.34      638.49      5.65 o
   3   0   3       74.71       73.65      1.62 o
   4   0   3       25.45       23.95      1.84 o
   5   0   3        1.38        1.96      1.71 o
   6   0   3        2.63        1.76      0.99 o
   7   0   3       13.48       19.02      3.99 o
  -8   1   3        0.04       -0.01      0.72 o
  -7   1   3       10.14       10.05      1.47 o
  -6   1   3        7.07        5.85      0.95 o
  -5   1   3       15.11       13.37      0.96 o
  -4   1   3      200.27      216.71      2.96 o
  -3   1   3       37.68       28.62      1.70 o
  -2   1   3        7.30        5.91      0.41 o
  -1   1   3      192.49      190.97      3.43 o
   0   1   3      114.24      125.42      2.46 o
   1   1   3      475.21      468.40      5.39 o
   2   1   3       65.28       71.81      1.40 o
   3   1   3        1.27        1.04      0.30 o
   4   1   3        7.54        6.95      1.27 o
   5   1   3       15.02       16.50      2.11 o
   6   1   3        2.09        2.05      1.54 o
  -8   2   3        4.52        3.16      1.27 o
  -7   2   3        2.52        1.57      0.54 o
  -6   2   3        3.17        2.98      0.50 o
  -5   2   3        4.85        5.24      0.47 o
  -4   2   3        2.54        2.33      0.46 o
  -3   2   3       44.77       40.85      1.70 o
  -2   2   3        0.24        0.12      0.20 o
  -1   2   3       50.45       55.07      1.79 o
   0   2   3       63.84       61.92      1.55 o
   1   2   3       12.20       19.06      0.85 o
   2   2   3       66.03       63.88      3.08 o
   3   2   3        0.28       -0.14      0.42 o
   4   2   3        7.76        7.03      1.27 o
   5   2   3        3.07        1.75      1.65 o
   6   2   3        0.47        2.01      1.16 o
  -8   3   3        0.09       -1.09      1.29 o
  -7   3   3        3.01        1.66      1.31 o
  -6   3   3        0.12       -0.25      0.30 o
  -5   3   3        5.28        4.30      0.62 o
  -4   3   3      101.83       97.94      2.46 o
  -3   3   3        4.35        5.31      0.64 o
  -2   3   3        1.94        2.21      0.39 o
  -1   3   3        1.18        1.16      0.25 o
   0   3   3       17.99       17.27      0.97 o
   1   3   3      170.55      174.94      4.39 o
   2   3   3        0.13        0.60      0.26 o
   3   3   3       11.76       10.76      1.60 o
   4   3   3        2.01        1.75      0.71 o
   5   3   3        2.77        2.73      0.95 o
  -8   4   3        3.75        2.96      2.81 o
  -7   4   3        5.35        6.09      0.73 o
  -6   4   3        0.00       -0.21      0.30 o
  -5   4   3        5.99        9.87      1.08 o
  -4   4   3        3.35        3.84      0.62 o
  -3   4   3       14.01       14.15      1.03 o
  -2   4   3        0.39        0.20      0.37 o
  -1   4   3       10.45       10.35      0.76 o
   0   4   3       21.15       22.20      1.21 o
   1   4   3        5.95        7.88      0.92 o
   2   4   3       29.25       29.28      1.76 o
   3   4   3        7.49        7.76      1.24 o
   4   4   3        0.02       -0.12      1.11 o
  -8   5   3        1.68        1.04      0.66 o
  -7   5   3        0.15        0.66      0.39 o
  -6   5   3        2.41        2.74      0.59 o
  -5   5   3       12.34       11.22      1.10 o
  -4   5   3       28.06       27.64      1.54 o
  -3   5   3        1.19        1.46      0.47 o
  -2   5   3       55.08       51.65      1.70 o
  -1   5   3       16.80       16.58      1.10 o
   0   5   3        2.36        1.71      0.53 o
   1   5   3        9.22        8.25      0.73 o
   2   5   3        0.02        0.11      0.30 o
   3   5   3       21.25       22.34      1.84 o
  -8   6   3       15.64       17.97      1.61 o
  -7   6   3        0.09       -0.30      0.63 o
  -6   6   3        0.09       -0.37      0.58 o
  -5   6   3        2.64        4.03      0.83 o
  -4   6   3        4.89        4.17      0.78 o
  -3   6   3       77.43       77.25      2.80 o
  -2   6   3        9.58        8.55      1.10 o
  -1   6   3        1.21        0.95      0.54 o
   0   6   3        0.26        0.09      0.37 o
   1   6   3        0.67        0.68      0.36 o
   2   6   3       18.01       18.25      1.79 o
  -7   7   3        0.01        0.58      0.83 o
  -6   7   3        0.01        0.45      0.54 o
  -5   7   3        0.78        1.58      0.65 o
  -4   7   3       11.41        8.97      1.40 o
  -3   7   3        1.31        1.93      0.84 o
  -2   7   3        1.32        1.21      0.63 o
  -1   7   3        5.14        3.54      0.74 o
   0   7   3        0.28       -0.50      0.55 o
   1   7   3        1.35        1.78      0.69 o
  -6   8   3        0.05        0.19      0.61 o
  -5   8   3        0.00       -0.25      0.60 o
  -4   8   3        1.63        1.14      0.62 o
  -3   8   3       34.50       38.82      2.63 o
  -2   8   3        1.30        1.13      0.67 o
  -1   8   3        0.04       -0.33      0.47 o
   2  -9   4        0.11        0.51      0.53 o
   3  -9   4        0.35        0.40      0.75 o
   4  -9   4        1.45        1.38      0.73 o
   5  -9   4        7.34        9.51      1.62 o
   0  -8   4       12.85       13.83      2.15 o
   1  -8   4        0.07        0.59      0.52 o
   2  -8   4        0.32        0.71      0.65 o
   3  -8   4        0.01       -0.25      0.67 o
   4  -8   4        9.91       11.73      1.58 o
   5  -8   4        6.04        6.77      1.32 o
   6  -8   4        5.83        7.79      1.55 o
  -2  -7   4        0.22        0.55      0.58 o
  -1  -7   4       16.48       17.86      1.82 o
   0  -7   4       18.90       21.38      1.65 o
   1  -7   4        0.01       -0.07      0.30 o
   2  -7   4        1.90        0.97      0.43 o
   3  -7   4       10.18       12.07      2.16 o
   4  -7   4        4.10        4.54      0.97 o
   5  -7   4       65.40       75.37      4.59 o
   6  -7   4       14.31       13.81      1.73 o
   7  -7   4        4.03        5.67      1.43 o
  -3  -6   4       13.74       13.91      2.09 o
  -2  -6   4        1.56        1.15      0.38 o
  -1  -6   4      109.10      118.40      3.11 o
   0  -6   4       33.62       36.33      1.49 o
   1  -6   4        3.54        3.49      0.51 o
   2  -6   4        2.79        3.53      0.56 o
   3  -6   4       12.44       12.20      1.08 o
   4  -6   4       35.91       36.71      1.94 o
   5  -6   4        7.68        8.26      1.18 o
   6  -6   4        0.25        0.11      0.48 o
   7  -6   4        0.28       -0.06      0.48 o
  -4  -5   4        2.61        1.98      1.02 o
  -3  -5   4        8.72        8.31      0.84 o
  -2  -5   4       16.24       18.51      1.28 o
  -1  -5   4       63.11       65.61      1.86 o
   0  -5   4       17.08       19.13      0.99 o
   1  -5   4       16.80       17.69      1.00 o
   2  -5   4       29.82       29.95      1.25 o
   3  -5   4       33.99       32.90      1.33 o
   4  -5   4        0.06        0.29      0.39 o
   5  -5   4       61.17       60.32      2.64 o
   6  -5   4        5.89        4.45      0.91 o
   7  -5   4        0.10        0.69      0.81 o
  -5  -4   4        5.06        3.69      1.80 o
  -4  -4   4       20.09       20.57      1.82 o
  -3  -4   4      102.37      105.18      3.20 o
  -2  -4   4       13.52       11.30      1.26 o
  -1  -4   4      106.40      103.08      3.23 o
   0  -4   4       66.90       75.15      2.05 o
   1  -4   4       19.43       17.52      0.93 o
   2  -4   4        4.27        5.25      0.49 o
   3  -4   4        0.41        0.14      0.23 o
   4  -4   4      108.12      115.18      3.29 o
   5  -4   4        0.53        0.11      0.41 o
   6  -4   4        2.35        2.78      0.62 o
   7  -4   4        2.04        2.29      0.97 o
  -6  -3   4        6.73        6.58      1.46 o
  -5  -3   4        0.04       -0.96      0.64 o
  -4  -3   4        5.61        4.72      0.71 o
  -3  -3   4        0.65        0.75      0.51 o
  -2  -3   4       79.48       81.55      2.02 o
  -1  -3   4       10.12        8.98      0.54 o
   0  -3   4      113.18      114.44      3.22 o
   1  -3   4       53.40       52.38      1.52 o
   2  -3   4      174.65      165.81      3.94 o
   3  -3   4        0.34        0.63      0.46 o
   4  -3   4       20.18       14.67      2.45 o
   5  -3   4        6.95        5.35      0.73 o
   6  -3   4       19.78       19.43      2.40 o
   7  -3   4        1.07        1.73      2.70 o
  -6  -2   4        0.01       -0.54      0.62 o
  -5  -2   4        2.57        1.10      0.44 o
  -4  -2   4       97.27       89.02      3.07 o
  -3  -2   4        9.72        9.52      0.54 o
  -2  -2   4        4.97        4.34      0.57 o
  -1  -2   4       41.98       47.94      1.13 o
   0  -2   4      554.62      603.50      5.00 o
   1  -2   4       32.64       27.98      1.50 o
   2  -2   4       34.96       42.36      1.96 o
   3  -2   4       25.56       20.38      1.17 o
   4  -2   4       10.75        6.63      0.61 o
   5  -2   4        0.26        1.13      0.46 o
   6  -2   4        4.45        3.88      1.03 o
   7  -2   4        0.04        0.44      1.05 o
  -7  -1   4        3.04        2.92      0.86 o
  -6  -1   4       18.38       19.57      1.97 o
  -5  -1   4       37.79       37.81      2.08 o
  -4  -1   4        0.62        0.44      0.42 o
  -3  -1   4        0.21        0.08      0.16 o
  -2  -1   4       99.79       87.21      3.79 o
  -1  -1   4       35.12       27.38      1.20 o
   0  -1   4      395.55      385.88      8.83 o
   1  -1   4        6.40        8.48      0.52 o
   2  -1   4       55.83       58.53      2.20 o
   3  -1   4        0.60        0.28      0.38 o
   4  -1   4        9.45        8.44      0.75 o
   5  -1   4       34.53       29.18      2.67 o
   6  -1   4        2.56        0.65      0.62 o
   7  -1   4        0.02        0.17      0.75 o
  -7   0   4       13.14       15.79      1.88 o
  -6   0   4       10.85        7.58      1.15 o
  -5   0   4       21.39       19.88      1.46 o
  -4   0   4        1.91        1.49      0.37 o
  -3   0   4       50.29       51.66      1.42 o
  -2   0   4        0.19        0.43      0.60 o
  -1   0   4       33.05       39.30      0.90 o
   0   0   4       39.33       40.99      1.61 o
   1   0   4        1.14        0.56      0.32 o
   2   0   4        0.23        0.12      0.14 o
   3   0   4        7.53        6.36      0.57 o
   4   0   4       20.43       21.45      1.34 o
   5   0   4        1.09        1.15      0.71 o
   6   0   4        0.25       -1.12      0.91 o
  -7   1   4        1.57        1.63      0.97 o
  -6   1   4        1.88        0.84      0.71 o
  -5   1   4        0.68        0.22      0.52 o
  -4   1   4       86.96       88.11      2.21 o
  -3   1   4        0.08        0.11      0.21 o
  -2   1   4      109.13      109.78      2.24 o
  -1   1   4        5.79        5.65      0.48 o
   0   1   4      409.21      445.72     11.11 o
   1   1   4        0.25        0.55      0.31 o
   2   1   4       38.32       33.95      1.42 o
   3   1   4       51.85       52.82      2.12 o
   4   1   4        1.57        1.93      0.82 o
   5   1   4       20.12       20.01      2.44 o
   6   1   4        0.02        1.14      1.25 o
  -8   2   4        2.13        1.77      0.58 o
  -7   2   4        0.02       -0.43      0.59 o
  -6   2   4       78.31       74.38      4.69 o
  -5   2   4        0.32        0.65      0.33 o
  -4   2   4        4.02        4.19      0.54 o
  -3   2   4       80.36       77.01      2.15 o
  -2   2   4      123.72      110.82      2.71 o
  -1   2   4       53.64       49.98      1.65 o
   0   2   4        7.66        9.54      0.68 o
   1   2   4      133.08      143.77      2.94 o
   2   2   4       13.53       13.66      1.02 o
   3   2   4        3.51        2.41      1.72 o
   4   2   4        0.48        0.73      0.78 o
   5   2   4        0.94        0.77      0.64 o
  -8   3   4        1.41        1.80      0.78 o
  -7   3   4        2.22        1.97      0.70 o
  -6   3   4       10.64       10.26      0.90 o
  -5   3   4       64.02       65.61      2.28 o
  -4   3   4        0.40        0.62      0.38 o
  -3   3   4        4.57        4.56      0.63 o
  -2   3   4       53.62       59.24      1.94 o
  -1   3   4       60.35       62.01      1.84 o
   0   3   4       18.30       17.46      1.11 o
   1   3   4       21.48       25.49      1.57 o
   2   3   4        0.42        0.66      0.36 o
   3   3   4        5.10        4.65      1.04 o
   4   3   4        3.71        5.00      1.28 o
  -8   4   4        2.79        5.10      1.34 o
  -7   4   4        2.34        1.98      0.54 o
  -6   4   4        1.67        2.28      0.55 o
  -5   4   4        2.42        2.85      0.97 o
  -4   4   4        5.49        6.90      0.79 o
  -3   4   4        1.96        2.47      0.47 o
  -2   4   4        1.49        1.87      0.34 o
  -1   4   4       15.84       13.89      0.94 o
   0   4   4        2.20        2.06      0.55 o
   1   4   4       16.21       13.92      1.25 o
   2   4   4        2.31        1.94      0.56 o
   3   4   4        0.52        0.95      0.58 o
   4   4   4        0.47        0.45      1.67 o
  -8   5   4        1.28        1.92      0.82 o
  -7   5   4        1.82        2.21      0.62 o
  -6   5   4        2.89        1.52      0.51 o
  -5   5   4       23.75       22.50      1.52 o
  -4   5   4        3.19        2.47      0.85 o
  -3   5   4        0.05        0.22      0.38 o
  -2   5   4        1.55        0.65      0.33 o
  -1   5   4        0.14        0.54      0.31 o
   0   5   4       36.76       35.84      1.70 o
   1   5   4        2.85        2.86      0.56 o
   2   5   4        1.76        1.72      0.55 o
   3   5   4        0.70        0.92      0.53 o
  -7   6   4        0.00       -0.19      0.58 o
  -6   6   4        0.69        0.53      0.63 o
  -5   6   4        1.55        2.40      0.70 o
  -4   6   4        2.01        1.68      0.58 o
  -3   6   4        0.03       -0.59      0.40 o
  -2   6   4        0.77        0.15      0.44 o
  -1   6   4        1.99        1.63      0.48 o
   0   6   4        0.01        0.07      0.56 o
   1   6   4        4.58        3.60      0.73 o
   2   6   4        0.42        1.09      0.61 o
  -7   7   4        0.07        0.77      0.63 o
  -6   7   4        1.34        1.71      0.71 o
  -5   7   4        6.12        4.48      0.88 o
  -4   7   4        0.53       -0.44      0.67 o
  -3   7   4        7.82        7.33      1.15 o
  -2   7   4        0.50        0.39      0.49 o
  -1   7   4        0.58        0.11      0.57 o
   0   7   4        5.08        4.83      0.96 o
  -5   8   4        0.73        1.11      0.78 o
  -4   8   4        8.31        7.98      1.48 o
  -3   8   4        2.03        2.19      0.75 o
  -2   8   4        0.38        0.00      0.69 o
   0  -8   5        6.08        6.42      1.25 o
   1  -8   5        1.02        1.29      0.44 o
   2  -8   5        0.21       -0.19      0.58 o
   3  -8   5       13.98       13.88      1.80 o
   4  -8   5       22.19       25.44      2.73 o
   5  -8   5        1.12        0.22      0.51 o
  -2  -7   5       18.78       19.74      2.40 o
  -1  -7   5        2.87        1.98      0.87 o
   0  -7   5        8.80        8.72      1.08 o
   1  -7   5        0.88        0.15      0.40 o
   2  -7   5        0.06        0.44      0.41 o
   3  -7   5        5.37        5.49      0.90 o
   4  -7   5        8.59        9.31      1.13 o
   5  -7   5        4.65        3.60      0.92 o
   6  -7   5        1.67        1.10      0.98 o
  -3  -6   5        0.69        0.53      0.98 o
  -2  -6   5        2.47        1.20      0.54 o
  -1  -6   5       14.85       14.49      1.36 o
   0  -6   5        3.81        2.66      0.49 o
   1  -6   5        1.89        2.78      0.54 o
   2  -6   5        2.86        2.73      0.48 o
   3  -6   5       39.40       37.66      1.79 o
   4  -6   5       41.02       43.67      2.03 o
   5  -6   5       17.72       21.12      1.67 o
   6  -6   5        3.37        4.33      0.88 o
   7  -6   5        2.33        1.58      0.77 o
  -4  -5   5        7.03        7.77      1.81 o
  -3  -5   5        0.96        0.57      0.72 o
  -2  -5   5       49.31       56.08      3.02 o
  -1  -5   5       44.82       45.98      2.62 o
   0  -5   5        3.51        1.86      0.51 o
   1  -5   5        3.45        4.13      0.51 o
   2  -5   5       28.65       30.88      1.32 o
   3  -5   5       23.57       21.46      1.67 o
   4  -5   5      133.80      146.96      4.10 o
   5  -5   5       26.01       26.36      1.81 o
   6  -5   5       14.26       15.59      1.49 o
   7  -5   5        0.49        1.39      0.88 o
  -5  -4   5        2.42        3.01      1.09 o
  -4  -4   5        5.78        5.83      1.12 o
  -3  -4   5        0.79        0.74      0.76 o
  -2  -4   5      162.06      163.26      5.23 o
  -1  -4   5       51.80       53.86      2.68 o
   0  -4   5        0.11        0.17      0.22 o
   1  -4   5       13.69       13.07      0.94 o
   2  -4   5       12.76       10.46      0.93 o
   3  -4   5       94.74       92.32      2.34 o
   4  -4   5       33.71       32.26      1.90 o
   5  -4   5        0.20        0.11      0.49 o
   6  -4   5        4.74        4.51      0.90 o
   7  -4   5        2.69        1.54      0.85 o
  -5  -3   5        8.60        8.08      1.38 o
  -4  -3   5        5.11        3.85      0.87 o
  -3  -3   5       22.02       24.40      1.71 o
  -2  -3   5      176.93      183.26      4.80 o
  -1  -3   5        4.08        3.90      0.50 o
   0  -3   5        0.00        0.35      1.00 o
   1  -3   5       35.96       39.82      1.74 o
   2  -3   5      103.18      102.79      2.73 o
   3  -3   5        0.02        0.30      0.43 o
   4  -3   5      165.01      179.85      4.22 o
   5  -3   5       12.68       10.09      1.04 o
   6  -3   5        3.00        5.64      1.43 o
   7  -3   5        2.47        3.83      2.52 o
  -6  -2   5        6.02        7.27      1.25 o
  -5  -2   5        5.17        4.88      0.82 o
  -4  -2   5      108.38      110.03      3.62 o
  -3  -2   5       20.91       21.12      1.51 o
  -2  -2   5      195.00      184.13      3.28 o
  -1  -2   5       37.64       46.58      1.50 o
   0  -2   5       11.75       11.25      0.69 o
   1  -2   5        6.57        9.05      0.76 o
   2  -2   5        7.05        9.07      1.04 o
   3  -2   5      235.72      247.21      4.11 o
   4  -2   5        8.87        7.13      0.84 o
   5  -2   5        0.30       -0.15      0.82 o
   6  -2   5        1.71        2.73      1.15 o
   7  -2   5        0.88        2.19      1.15 o
  -6  -1   5        0.22       -0.34      0.45 o
  -5  -1   5       11.58       10.43      1.19 o
  -4  -1   5        0.00       -0.31      0.48 o
  -3  -1   5      192.58      187.71      3.73 o
  -2  -1   5       93.62       95.72      2.84 o
  -1  -1   5       26.46       20.26      1.00 o
   0  -1   5       18.83       16.06      0.82 o
   1  -1   5      279.85      271.01     10.07 o
   2  -1   5       10.54       11.76      1.07 o
   3  -1   5        1.82        1.84      0.70 o
   4  -1   5       16.55       13.71      1.06 o
   5  -1   5       25.07       23.32      2.61 o
   6  -1   5        0.00       -0.24      0.60 o
  -7   0   5        0.00        0.41      0.79 o
  -6   0   5        1.15        0.82      0.46 o
  -5   0   5       86.67       84.55      3.21 o
  -4   0   5       35.31       33.89      1.30 o
  -3   0   5        9.00        8.40      0.68 o
  -2   0   5       48.24       43.38      2.88 o
  -1   0   5      351.97      359.90      3.51 o
   0   0   5        1.88        1.44      0.39 o
   1   0   5       16.02       17.43      1.36 o
   2   0   5       25.42       24.65      1.25 o
   3   0   5        1.30        3.33      0.79 o
   4   0   5        0.15        0.51      0.91 o
   5   0   5        6.38        4.86      1.24 o
   6   0   5        0.06       -0.92      0.92 o
  -7   1   5       10.16        9.39      1.45 o
  -6   1   5       25.44       27.03      2.27 o
  -5   1   5        7.20        6.47      1.08 o
  -4   1   5        5.48        6.25      0.63 o
  -3   1   5        0.39        0.63      0.44 o
  -2   1   5       27.31       28.61      1.04 o
  -1   1   5       68.35       71.80      2.17 o
   0   1   5        0.81        0.63      0.33 o
   1   1   5        0.17       -0.26      0.29 o
   2   1   5        2.57        2.07      0.56 o
   3   1   5        2.15        2.28      0.56 o
   4   1   5       21.44       19.55      2.40 o
   5   1   5        6.45        7.55      1.67 o
  -7   2   5        0.51        0.61      0.61 o
  -6   2   5        3.46        2.98      1.23 o
  -5   2   5        2.64        2.73      0.52 o
  -4   2   5       19.57       16.60      1.03 o
  -3   2   5        4.24        5.36      0.53 o
  -2   2   5       37.69       38.41      1.36 o
  -1   2   5       56.91       56.18      1.91 o
   0   2   5        2.73        2.91      0.49 o
   1   2   5        0.72       -0.28      0.47 o
   2   2   5        0.11       -0.84      0.56 o
   3   2   5        9.28        9.76      1.55 o
   4   2   5        0.02        0.20      0.75 o
   5   2   5        1.65        1.99      0.95 o
  -7   3   5        0.32        1.76      1.03 o
  -6   3   5        4.06        4.31      0.64 o
  -5   3   5       12.83       12.47      1.05 o
  -4   3   5        0.20        0.70      0.45 o
  -3   3   5        7.44       10.17      0.98 o
  -2   3   5        0.02        0.35      0.32 o
  -1   3   5      102.65      114.12      3.30 o
   0   3   5        1.14        0.24      0.50 o
   1   3   5       12.83       12.18      1.20 o
   2   3   5        7.37        6.32      1.03 o
   3   3   5        0.01       -0.82      0.78 o
   4   3   5       10.57       11.56      1.99 o
  -7   4   5       17.61       18.81      1.52 o
  -6   4   5        0.74        0.40      0.71 o
  -5   4   5        0.00        0.71      0.42 o
  -4   4   5       21.31       21.70      1.64 o
  -3   4   5        2.66        2.68      0.49 o
  -2   4   5       17.43       16.03      1.25 o
  -1   4   5        6.52        4.72      0.55 o
   0   4   5       25.51       25.23      1.73 o
   1   4   5        0.07       -0.28      0.33 o
   2   4   5        0.41        1.20      0.64 o
   3   4   5        0.61        0.28      0.97 o
  -7   5   5        2.06        2.61      0.77 o
  -6   5   5        7.44        8.38      1.13 o
  -5   5   5        4.11        4.04      0.86 o
  -4   5   5        0.28        0.32      0.57 o
  -3   5   5        7.24        9.02      0.81 o
  -2   5   5       13.90       11.44      0.97 o
  -1   5   5        1.84        1.45      0.38 o
   0   5   5        3.05        3.46      0.61 o
   1   5   5        0.35        0.01      0.32 o
   2   5   5        1.54        0.95      0.47 o
  -7   6   5        1.82        3.91      1.03 o
  -6   6   5        0.54        1.32      0.76 o
  -5   6   5        0.03        0.20      0.62 o
  -4   6   5        1.64        2.90      0.64 o
  -3   6   5        0.95        0.88      0.55 o
  -2   6   5        5.88        6.04      1.03 o
  -1   6   5        1.08        0.77      0.47 o
   0   6   5        5.12        3.59      0.78 o
   1   6   5        0.20       -0.35      0.49 o
  -6   7   5        4.27        3.67      0.87 o
  -5   7   5        2.13        0.80      0.52 o
  -4   7   5        0.01       -0.28      0.47 o
  -3   7   5        0.57        0.00      0.51 o
  -2   7   5        0.44        1.10      0.66 o
  -1   7   5        3.03        2.58      0.62 o
   1  -8   6        0.26        0.12      2.03 o
   2  -8   6        9.53       10.58      1.58 o
   3  -8   6        6.82        5.77      1.21 o
   4  -8   6        0.28       -0.42      0.91 o
  -1  -7   6        0.20       -0.18      0.61 o
   0  -7   6        0.96        0.47      0.48 o
   1  -7   6       10.39       10.51      1.46 o
   2  -7   6       12.67       13.55      2.17 o
   3  -7   6        0.00        0.87      0.75 o
   4  -7   6        1.07        0.52      0.58 o
   5  -7   6        3.86        3.67      1.34 o
  -2  -6   6        1.08       -0.95      0.63 o
  -1  -6   6       19.48       19.79      1.69 o
   0  -6   6        4.03        3.51      0.72 o
   1  -6   6        0.00        0.10      0.44 o
   2  -6   6       23.97       24.08      1.67 o
   3  -6   6       45.47       46.78      2.82 o
   4  -6   6        0.61        1.50      0.54 o
   5  -6   6        0.23       -0.19      0.45 o
   6  -6   6        0.04        0.61      0.63 o
  -3  -5   6       26.47       29.70      2.47 o
  -2  -5   6        1.75        0.33      0.61 o
  -1  -5   6       23.29       22.27      1.97 o
   0  -5   6        7.48        6.73      1.07 o
   1  -5   6        8.93        7.05      1.04 o
   2  -5   6       16.68       15.64      1.47 o
   3  -5   6        1.32        0.23      0.50 o
   4  -5   6        0.02        0.04      0.50 o
   5  -5   6        0.74        1.18      0.66 o
   6  -5   6        3.66        3.78      0.82 o
  -4  -4   6        1.58        1.95      0.67 o
  -3  -4   6        0.17        0.55      0.47 o
  -2  -4   6        8.74        9.35      1.25 o
  -1  -4   6       30.74       30.31      2.15 o
   0  -4   6        7.03        8.12      1.15 o
   1  -4   6        9.62        9.93      1.21 o
   2  -4   6       69.30       68.08      2.49 o
   3  -4   6      115.84      121.08      3.25 o
   4  -4   6       30.33       30.49      1.93 o
   5  -4   6        5.19        5.57      0.85 o
   6  -4   6        3.31        3.78      1.24 o
  -5  -3   6       10.26       11.51      1.39 o
  -4  -3   6        1.30        1.65      0.60 o
  -3  -3   6       55.00       59.52      2.76 o
  -2  -3   6       83.68       86.45      3.12 o
  -1  -3   6        0.18        0.08      0.62 o
   0  -3   6        0.12        0.28      0.71 o
   1  -3   6       11.01       10.65      1.02 o
   2  -3   6       78.28       78.68      2.67 o
   3  -3   6       96.20      102.53      3.84 o
   4  -3   6       13.30       13.83      1.29 o
   5  -3   6       12.27       13.74      1.30 o
   6  -3   6        0.10        2.17      1.06 o
  -6  -2   6        4.04        5.88      1.26 o
  -5  -2   6        0.08        0.42      0.46 o
  -4  -2   6       12.39       13.34      1.37 o
  -3  -2   6       87.52       88.10      3.23 o
  -2  -2   6       39.58       38.70      2.02 o
  -1  -2   6       13.22       11.12      0.90 o
   0  -2   6       19.90       19.45      2.20 o
   1  -2   6        0.08        0.32      0.34 o
   2  -2   6      129.63      127.84      4.03 o
   3  -2   6       74.19       74.83      2.85 o
   4  -2   6        0.37        0.25      0.39 o
   5  -2   6       14.90       15.57      2.28 o
   6  -2   6        5.88        7.60      1.80 o
  -6  -1   6        8.25        9.97      1.29 o
  -5  -1   6        0.81       -0.14      0.51 o
  -4  -1   6        7.15        7.01      0.93 o
  -3  -1   6      148.01      147.72      4.07 o
  -2  -1   6        8.52        8.07      0.92 o
  -1  -1   6        1.89        1.11      0.29 o
   0  -1   6        8.05        8.72      0.64 o
   1  -1   6       47.75       42.56      1.72 o
   2  -1   6        3.83        1.18      0.70 o
   3  -1   6      159.24      178.22      4.23 o
   4  -1   6        9.42        8.30      1.06 o
   5  -1   6        4.30        4.45      1.67 o
   6  -1   6        2.00        3.14      1.26 o
  -6   0   6        0.58        0.79      0.54 o
  -5   0   6       32.43       32.74      2.10 o
  -4   0   6        4.19        3.25      0.63 o
  -3   0   6      130.14      120.09      2.74 o
  -2   0   6        3.17        2.85      0.71 o
  -1   0   6        0.21        0.86      0.26 o
   0   0   6       19.39       20.42      1.06 o
   1   0   6        0.28        1.85      0.84 o
   2   0   6      216.35      220.23      4.56 o
   3   0   6       30.81       31.19      2.09 o
   4   0   6        0.97       -0.02      0.77 o
   5   0   6        0.08       -0.06      1.49 o
  -7   1   6        1.27        2.00      0.79 o
  -6   1   6        7.37        6.06      0.90 o
  -5   1   6        0.13       -0.15      0.45 o
  -4   1   6      117.44      121.43      2.85 o
  -3   1   6       97.72       96.90      2.92 o
  -2   1   6        4.87        5.18      0.52 o
  -1   1   6        4.61        4.62      0.65 o
   0   1   6      113.59      109.32      5.57 o
   1   1   6       11.07       12.01      0.99 o
   2   1   6        0.25       -0.16      0.54 o
   3   1   6       21.47       21.69      2.46 o
   4   1   6       12.94       15.14      2.23 o
   5   1   6        0.40        2.60      1.37 o
  -7   2   6        1.65        1.12      1.54 o
  -6   2   6       20.81       22.55      1.79 o
  -5   2   6       18.87       19.38      1.24 o
  -4   2   6        2.17        1.82      0.49 o
  -3   2   6       22.61       22.08      1.01 o
  -2   2   6       49.72       50.40      1.81 o
  -1   2   6        0.90        0.15      0.38 o
   0   2   6        9.13        7.19      0.84 o
   1   2   6       19.65       21.76      1.35 o
   2   2   6       24.47       23.13      1.81 o
   3   2   6        1.19       -0.46      0.65 o
   4   2   6        1.38        2.93      1.20 o
  -7   3   6       10.09       10.57      1.32 o
  -6   3   6       10.04        9.29      1.17 o
  -5   3   6        8.65        9.75      1.03 o
  -4   3   6       20.27       20.22      1.56 o
  -3   3   6       19.24       18.90      1.10 o
  -2   3   6        9.35       11.38      0.92 o
  -1   3   6        0.01        0.30      0.35 o
   0   3   6        4.32        3.69      0.62 o
   1   3   6        0.21       -0.31      0.96 o
   2   3   6        0.00       -0.72      0.79 o
   3   3   6       10.75       13.82      2.18 o
  -7   4   6        0.69        0.93      0.73 o
  -6   4   6        1.83        2.71      0.80 o
  -5   4   6        3.05        3.19      0.80 o
  -4   4   6        2.21        1.86      0.62 o
  -3   4   6       12.66       13.02      1.04 o
  -2   4   6       11.50       12.47      0.95 o
  -1   4   6        0.76        0.23      0.34 o
   0   4   6        0.01        0.10      0.53 o
   1   4   6        1.55        2.08      0.79 o
   2   4   6        0.02       -0.38      0.75 o
  -6   5   6        0.01        0.55      0.66 o
  -5   5   6        1.14        1.20      0.50 o
  -4   5   6        0.54        0.25      0.65 o
  -3   5   6        0.71        1.04      0.37 o
  -2   5   6       16.48       16.63      1.16 o
  -1   5   6        0.10       -0.44      0.44 o
   0   5   6        1.20        0.61      0.43 o
   1   5   6        0.68        0.06      0.44 o
  -6   6   6        0.03        0.42      0.60 o
  -5   6   6        2.48        2.02      0.72 o
  -4   6   6        0.47        1.30      0.62 o
  -3   6   6        5.55        5.01      0.82 o
  -2   6   6        1.87        1.57      0.53 o
  -1   6   6        3.32        2.85      0.75 o
   0   6   6        0.14        0.35      0.43 o
   0  -7   7        1.90        1.66      0.71 o
   1  -7   7        1.96        1.11      0.75 o
   2  -7   7        1.82        1.48      0.97 o
   3  -7   7        6.95        9.12      1.90 o
   4  -7   7        0.01        0.29      0.58 o
  -2  -6   7        1.76        1.31      0.92 o
  -1  -6   7        1.95        1.73      0.79 o
   0  -6   7        0.02       -0.03      0.58 o
   1  -6   7       12.33       11.76      1.33 o
   2  -6   7        3.49        2.68      0.97 o
   3  -6   7        0.03       -0.64      0.66 o
   4  -6   7        0.29        0.58      0.48 o
   5  -6   7        0.13        0.48      0.54 o
  -3  -5   7        2.26        0.77      1.00 o
  -2  -5   7        0.54        0.09      0.58 o
  -1  -5   7        0.04       -0.53      0.56 o
   0  -5   7       15.24       14.44      1.69 o
   1  -5   7       22.59       21.16      1.87 o
   2  -5   7        0.02        0.35      0.54 o
   3  -5   7        5.40        4.44      0.80 o
   4  -5   7        7.76        8.98      1.19 o
   5  -5   7        1.33        1.31      0.66 o
  -4  -4   7        3.52        2.77      0.89 o
  -3  -4   7        2.40        2.02      0.63 o
  -2  -4   7       16.66       17.32      1.56 o
  -1  -4   7        6.39        5.39      1.10 o
   0  -4   7        2.06        2.28      0.77 o
   1  -4   7       13.87        9.84      1.21 o
   2  -4   7       27.64       27.72      1.74 o
   3  -4   7        1.07        0.75      0.64 o
   4  -4   7        2.18        1.88      0.58 o
   5  -4   7        0.12       -0.01      0.51 o
  -4  -3   7       18.45       18.92      1.72 o
  -3  -3   7        0.02       -0.59      0.54 o
  -2  -3   7       25.68       25.73      1.84 o
  -1  -3   7       13.58       12.89      1.23 o
   0  -3   7       40.18       36.51      2.38 o
   1  -3   7       21.84       19.13      1.31 o
   2  -3   7        0.44        0.86      0.62 o
   3  -3   7        3.45        2.13      0.66 o
   4  -3   7       10.97       14.25      1.36 o
   5  -3   7        3.08        5.15      4.15 o
  -5  -2   7        0.40        0.87      0.53 o
  -4  -2   7        0.38       -0.17      0.69 o
  -3  -2   7        4.97        3.67      0.85 o
  -2  -2   7       37.09       33.80      2.02 o
  -1  -2   7       15.56       20.25      1.52 o
   0  -2   7        0.38        0.05      0.37 o
   1  -2   7       36.70       33.85      1.97 o
   2  -2   7       97.71      102.54      3.96 o
   3  -2   7       33.35       37.45      2.00 o
   4  -2   7        0.61        0.48      0.72 o
   5  -2   7        0.45        0.51      0.88 o
  -5  -1   7        1.04        0.78      0.56 o
  -4  -1   7       30.02       29.74      2.06 o
  -3  -1   7       66.38       67.28      2.93 o
  -2  -1   7        8.87       10.62      1.13 o
  -1  -1   7        6.76        6.63      0.86 o
   0  -1   7        0.51        0.47      0.49 o
   1  -1   7       79.75       85.75      3.52 o
   2  -1   7       18.25       17.93      1.64 o
   3  -1   7        1.07        0.37      0.51 o
   4  -1   7        1.64        1.13      0.71 o
   5  -1   7        0.04        0.60      1.25 o
  -6   0   7        1.97        2.17      0.78 o
  -5   0   7       11.20       10.75      1.26 o
  -4   0   7       25.25       23.89      1.83 o
  -3   0   7       23.15       24.27      1.78 o
  -2   0   7        7.59        6.77      0.78 o
  -1   0   7        1.41        1.40      0.44 o
   0   0   7        0.86        0.16      0.56 o
   1   0   7       68.84       70.16      3.20 o
   2   0   7       56.66       58.88      2.58 o
   3   0   7        2.09        0.70      1.16 o
   4   0   7        9.90        9.40      1.59 o
  -6   1   7        0.03       -0.83      0.55 o
  -5   1   7        0.26       -0.16      0.49 o
  -4   1   7       47.15       51.26      2.35 o
  -3   1   7       14.93       14.50      1.26 o
  -2   1   7        0.09        0.58      0.58 o
  -1   1   7        0.12        0.55      0.40 o
   0   1   7        2.21        1.68      0.50 o
   1   1   7       12.46       13.90      1.34 o
   2   1   7       52.30       57.55      2.62 o
   3   1   7        1.88        2.46      1.35 o
   4   1   7        1.09        1.31      1.49 o
  -6   2   7        2.56        2.35      0.80 o
  -5   2   7        0.17        1.54      0.56 o
  -4   2   7       51.34       53.01      2.54 o
  -3   2   7        2.18        2.35      0.70 o
  -2   2   7        2.32        2.46      0.44 o
  -1   2   7        7.40        7.18      0.85 o
   0   2   7        0.72       -0.03      0.37 o
   1   2   7       97.63      100.88      3.19 o
   2   2   7       27.60       28.19      2.94 o
   3   2   7        1.22        2.26      2.75 o
  -6   3   7        0.01       -0.10      0.83 o
  -5   3   7       26.83       28.70      2.37 o
  -4   3   7       37.26       41.41      2.70 o
  -3   3   7        2.09        1.94      0.51 o
  -2   3   7        1.57        1.79      0.49 o
  -1   3   7       11.07        8.57      1.07 o
   0   3   7        1.14        0.20      0.57 o
   1   3   7        0.05        0.25      0.98 o
   2   3   7        9.11        8.00      1.69 o
  -6   4   7        3.23        4.87      0.98 o
  -5   4   7        0.59        0.86      0.68 o
  -4   4   7        9.71       11.92      1.39 o
  -3   4   7        3.91        2.53      0.73 o
  -2   4   7        1.91        2.11      0.48 o
  -1   4   7        3.96        3.36      0.68 o
   0   4   7       10.12       10.29      1.23 o
   1   4   7       24.61       25.00      2.36 o
  -5   5   7       11.87       12.73      1.52 o
  -4   5   7        8.04        9.62      1.17 o
  -3   5   7        1.91        1.88      0.65 o
  -2   5   7        0.04       -0.41      0.37 o
  -1   5   7        0.63        0.62      0.40 o
   0   5   7        0.21       -0.64      0.43 o
  -4   6   7        3.10        4.85      1.07 o
  -3   6   7        0.82        1.66      0.63 o
   0  -6   8        2.31        2.36      0.81 o
   1  -6   8        2.59        1.89      0.82 o
   2  -6   8        0.02       -0.45      0.81 o
   3  -6   8        2.13        1.77      0.71 o
   4  -6   8        3.01        4.22      1.18 o
  -2  -5   8        1.66        1.65      0.66 o
  -1  -5   8        6.82        9.85      1.50 o
   0  -5   8        0.16       -0.99      0.66 o
   1  -5   8       10.31       10.28      1.40 o
   2  -5   8        9.41       10.13      1.89 o
   3  -5   8        0.20       -0.40      0.47 o
   4  -5   8        0.38        0.05      0.64 o
  -3  -4   8        2.33        1.57      0.66 o
  -2  -4   8        0.95        1.53      0.62 o
  -1  -4   8        0.01        0.30      0.71 o
   0  -4   8       11.62       11.39      1.53 o
   1  -4   8        2.93        0.59      1.00 o
   2  -4   8        0.22        0.24      0.58 o
   3  -4   8        0.17       -0.11      0.55 o
   4  -4   8        0.01        0.69      0.47 o
  -4  -3   8        1.49        2.43      0.81 o
  -3  -3   8        5.04        5.64      0.99 o
  -2  -3   8        1.36        1.02      0.47 o
  -1  -3   8        2.88        1.31      0.53 o
   0  -3   8       13.84       10.35      1.40 o
   1  -3   8        2.10        1.61      0.68 o
   2  -3   8        5.21        6.36      0.96 o
   3  -3   8        3.16        1.83      0.86 o
   4  -3   8        0.74        1.08      0.64 o
  -4  -2   8        2.21        2.61      0.74 o
  -3  -2   8        5.25        5.46      0.94 o
  -2  -2   8        8.54        7.57      1.13 o
  -1  -2   8        2.49        2.73      0.69 o
   0  -2   8        6.76        6.00      0.92 o
   1  -2   8        6.89        6.75      1.69 o
   2  -2   8        1.04        1.88      0.84 o
   3  -2   8        3.80        5.39      1.13 o
   4  -2   8        0.38        1.14      1.50 o
  -5  -1   8        9.12       10.07      1.35 o
  -4  -1   8        2.94        1.68      0.88 o
  -3  -1   8        5.02        3.28      0.93 o
  -2  -1   8        4.91        4.15      1.28 o
  -1  -1   8       29.78       25.51      2.02 o
   0  -1   8       10.40       10.36      1.31 o
   1  -1   8        0.09        0.50      0.65 o
   2  -1   8        2.46        1.55      0.67 o
   3  -1   8       10.54       12.79      1.61 o
   4  -1   8        2.38        3.91      1.41 o
  -5   0   8        0.01       -0.54      0.69 o
  -4   0   8        2.44        1.78      0.56 o
  -3   0   8       17.18       18.97      2.60 o
  -2   0   8        5.97        7.22      1.24 o
  -1   0   8        2.85        3.02      0.77 o
   0   0   8        7.41        5.46      0.85 o
   1   0   8       29.92       33.11      2.37 o
   2   0   8       18.86       18.68      1.61 o
   3   0   8        0.87       -0.55      2.17 o
  -5   1   8       12.73       13.87      1.59 o
  -4   1   8       16.37       16.90      1.69 o
  -3   1   8        9.28        8.76      1.35 o
  -2   1   8        5.85        5.68      1.07 o
  -1   1   8        4.70        3.80      0.60 o
   0   1   8       29.11       31.00      2.35 o
   1   1   8        1.75        1.92      0.63 o
   2   1   8        0.00        1.32      0.72 o
   3   1   8        0.00        0.93      0.84 o
  -5   2   8        5.13        5.63      1.06 o
  -4   2   8       10.69       11.85      1.39 o
  -3   2   8        1.30        2.81      0.98 o
  -2   2   8        0.81        1.43      0.72 o
  -1   2   8        0.27        0.05      0.51 o
   0   2   8       14.19       15.24      1.27 o
   1   2   8       16.82       17.43      1.60 o
   2   2   8        3.18        3.63      1.22 o
  -5   3   8        9.09       11.81      3.18 o
  -4   3   8        6.85        8.50      1.65 o
  -3   3   8        1.17        0.30      0.47 o
  -2   3   8        1.30        1.27      0.70 o
  -1   3   8        0.62        0.15      0.44 o
   0   3   8        7.35        7.34      1.04 o
   1   3   8        9.36        7.69      1.33 o
  -5   4   8       13.53       18.44      2.23 o
  -4   4   8        3.54        3.52      1.02 o
  -3   4   8        0.45       -0.02      1.01 o
  -2   4   8        0.27        0.36      0.54 o
  -1   4   8        0.11       -0.53      0.54 o
   0   4   8       21.64       23.58      2.01 o
   0  -5   9        0.68        1.31      0.79 o
   1  -5   9        0.00        0.42      0.71 o
   2  -5   9        0.11        0.50      0.71 o
  -2  -4   9        2.59        5.56      1.40 o
  -1  -4   9        5.12        6.04      1.40 o
   0  -4   9        1.38        0.46      0.66 o
   1  -4   9        0.05       -0.55      1.08 o
   2  -4   9        5.77        7.37      1.36 o
   3  -4   9        4.15        5.67      1.21 o
  -2  -3   9        4.39        5.21      1.23 o
  -1  -3   9        0.00       -0.89      0.61 o
   0  -3   9       11.33       11.38      1.62 o
   1  -3   9        6.82        7.04      1.61 o
   2  -3   9        0.00        0.69      0.60 o
   3  -3   9        0.66       -0.05      0.73 o
  -3  -2   9        0.89        1.47      0.96 o
  -2  -2   9        0.51       -0.27      0.92 o
  -1  -2   9        6.24        6.83      1.73 o
   0  -2   9        4.79        3.64      1.21 o
   1  -2   9        0.05       -0.19      0.81 o
   2  -2   9        0.28        0.38      0.74 o
   3  -2   9        0.01       -0.05      0.61 o
  -4  -1   9        4.45        5.33      1.01 o
  -3  -1   9        1.16        0.57      0.87 o
  -2  -1   9        0.11        1.10      0.81 o
  -1  -1   9        4.92        5.51      1.25 o
   0  -1   9        3.05        2.94      2.01 o
   1  -1   9        2.96        3.61      0.96 o
   2  -1   9        0.80        0.33      0.76 o
   3  -1   9        0.42        2.59      1.58 o
  -4   0   9        1.52        1.87      0.98 o
  -3   0   9        8.14        8.86      1.28 o
  -2   0   9        0.02        0.86      1.04 o
  -1   0   9        4.76        4.05      1.36 o
   0   0   9        2.85        3.17      1.55 o
   1   0   9        0.04        0.28      0.48 o
   2   0   9        1.04        0.79      0.57 o
  -4   1   9        0.02        1.06      1.01 o
  -3   1   9        0.38        1.07      0.80 o
  -2   1   9        7.72        7.75      2.90 o
  -1   1   9        4.02        4.68      1.15 o
   0   1   9        0.16        0.90      0.66 o
   1   1   9        0.38        0.52      0.69 o
  -4   2   9        5.43        8.87      1.72 o
  -3   2   9        0.06        0.01      0.59 o
  -2   2   9        1.39       -0.10      0.81 o
  -1   2   9        1.34        1.74      0.99 o
   0   2   9        6.30        7.14      1.14 o
  -3   3   9        1.38        1.18      0.68 o
  -2   3   9        2.49        3.84      1.37 o
  -1   3   9        5.92        5.79      1.56 o
  -1  -2  10        0.18       -0.23      0.58 o
   0  -2  10        0.92        2.35      0.86 o
   1  -2  10        2.11        4.00      1.25 o
  -2  -1  10        0.02        1.69      0.84 o
  -1  -1  10        3.28        5.71      1.44 o
   0  -1  10        2.54        3.78      1.82 o
  -2   0  10        0.62        1.39      1.04 o
  -1   0  10        2.16        3.62      1.40 o
   0   0  10        0.05        0.20      0.91 o
 
